# Supplementary material for: Transversions have larger regulatory effects than transitions
Source: BMC Genomics. 2017 May 19;18:394. doi: 10.1186/s12864-017-3785-4 (PMC5438547; doi:10.1186/s12864-017-3785-4)
Supplement: Supplementary file 2 — DHS coordinates at 3q25 (BED format). (XLSX 11 kb) [file 12864_2017_3785_MOESM2_ESM.xlsx]

## Sheet: Supplementary_Data_1-DHS_coordi
chr3	156781820	156782050
chr3	156782980	156783356
chr3	156784342	156784977
chr3	156788340	156788610
chr3	156791635	156792029
chr3	156793876	156794126
chr3	156794891	156795217
chr3	156795320	156795823
chr3	156796340	156796510
chr3	156796680	156796870
chr3	156797520	156797770
chr3	156799296	156799941
chr3	156800206	156800895
chr3	156805273	156805456
chr3	156806205	156807550
chr3	156807585	156808077
chr3	156811094	156811165
chr3	156812552	156812858
chr3	156815980	156816261
chr3	156816573	156816890
chr3	156817135	156817510
chr3	156818840	156819090
chr3	156819360	156819570
chr3	156821209	156821533
chr3	156821773	156822099
chr3	156822340	156822628
chr3	156822993	156823480
chr3	156825620	156825910
chr3	156827278	156827762
chr3	156828565	156828818
chr3	156829340	156829650
chr3	156830440	156830630
chr3	156831700	156831858
chr3	156833101	156833426
chr3	156833845	156834050
chr3	156837219	156837590
chr3	156838229	156838689
chr3	156839796	156840318
chr3	156841500	156841730
chr3	156842960	156843190
chr3	156843620	156843970
chr3	156845140	156845367
chr3	156845609	156847138
chr3	156847673	156849014
chr3	156849680	156849970
chr3	156850800	156851050
chr3	156852400	156853010
chr3	156853423	156853822
chr3	156853960	156854170
chr3	156854400	156854610
chr3	156854675	156855028
chr3	156855213	156855582
chr3	156863360	156863710
chr3	156864480	156864790
chr3	156874680	156874930
chr3	156875120	156875350
chr3	156877000	156879239
chr3	156884454	156884742
chr3	156888720	156888970
chr3	156892050	156894214
chr3	156894395	156894462
chr3	156898077	156898256
chr3	156900760	156900947
chr3	156908080	156908430
chr3	156917694	156917914
chr3	156919439	156919846
chr3	156922189	156922485
chr3	156924520	156924730
chr3	156926380	156926939
chr3	156944040	156944250
chr3	156948935	156949237
chr3	156956420	156956610
chr3	156956892	156957328
chr3	156958240	156958450
chr3	156965220	156965530
chr3	156966324	156966828
chr3	156973720	156973870
chr3	156975020	156975230
chr3	156978840	156979182
chr3	156980940	156981110
chr3	156991360	156991510
chr3	156992520	156992970
chr3	156998600	156998790
chr3	157000060	157000708
chr3	157003380	157003550
chr3	157003860	157004110
chr3	157008451	157008940
chr3	157012300	157012570
chr3	157015960	157016170
chr3	157017940	157018230
chr3	157029432	157029900
chr3	157035760	157035990
