# Supplementary material for: Transversions have larger regulatory effects than transitions
Source: BMC Genomics. 2017 May 19;18:394. doi: 10.1186/s12864-017-3785-4 (PMC5438547; doi:10.1186/s12864-017-3785-4)
Supplement: Supplementary file 3 — Haplotype Sequences (FASTA format). (XLSX 154 kb) [file 12864_2017_3785_MOESM3_ESM.xlsx]

## Sheet: Supplementary_Data_4-Haplotype_
>haplo323 /amp=amp45 /SNPs=rs147061603:37:C;chr3at156821333:46:G;rs74563697:62:G;rs118151905:154:C;rs114383446:175:G;rs78273309:182:T;chr3at156821637:350:A;
AACAAAACAAAGAACATTAAAACCGAAACCATGTGGGCCCTAATTTGCCTGCTGATGTTT
CTGCTTGCATTGTGAATTCACTCAGTCCTTGGCTTTTCTGAGTCTCTTCTGCTTGTGTCT
TCAGGCCTGTGGAGTTAAAACCAGTGTGTTCAGGCTACAGATTCTGCAAAGGAAAGCAGA
AATCTAAGTTAGAGGCTCTTTTCTGTGAGTTAAGAGTGTGTTGCTAGAACCCTATTTAGG
CTTGGAACATTTTGATTCTTCATGTGGAAATTTGTCCCAAAATTGCCACTTCACTGAGGA
GATAAAAGCTGCTTTAAGAGAGCAGCTTGAATACTTTTTCTGTTCATAGGACAAGGCATG
GTTGGGCCCAGTCTAGGGAAAGAGGTAAAATGATAAAAAG
>haplo324 /amp=amp45 /SNPs=rs147061603:37:C;chr3at156821333:46:G;rs74563697:62:G;rs118151905:154:C;rs114383446:175:A;rs78273309:182:T;chr3at156821637:350:A;
AACAAAACAAAGAACATTAAAACCGAAACCATGTGGGCCCTAATTTGCCTGCTGATGTTT
CTGCTTGCATTGTGAATTCACTCAGTCCTTGGCTTTTCTGAGTCTCTTCTGCTTGTGTCT
TCAGGCCTGTGGAGTTAAAACCAGTGTGTTCAGGCTACAGATTCTGCAAAGGAAAACAGA
AATCTAAGTTAGAGGCTCTTTTCTGTGAGTTAAGAGTGTGTTGCTAGAACCCTATTTAGG
CTTGGAACATTTTGATTCTTCATGTGGAAATTTGTCCCAAAATTGCCACTTCACTGAGGA
GATAAAAGCTGCTTTAAGAGAGCAGCTTGAATACTTTTTCTGTTCATAGGACAAGGCATG
GTTGGGCCCAGTCTAGGGAAAGAGGTAAAATGATAAAAAG
>haplo325 /amp=amp45 /SNPs=rs147061603:37:C;chr3at156821333:46:G;rs74563697:62:G;rs118151905:154:C;rs114383446:175:G;rs78273309:182:G;chr3at156821637:350:A;
AACAAAACAAAGAACATTAAAACCGAAACCATGTGGGCCCTAATTTGCCTGCTGATGTTT
CTGCTTGCATTGTGAATTCACTCAGTCCTTGGCTTTTCTGAGTCTCTTCTGCTTGTGTCT
TCAGGCCTGTGGAGTTAAAACCAGTGTGTTCAGGCTACAGATTCTGCAAAGGAAAGCAGA
AAGCTAAGTTAGAGGCTCTTTTCTGTGAGTTAAGAGTGTGTTGCTAGAACCCTATTTAGG
CTTGGAACATTTTGATTCTTCATGTGGAAATTTGTCCCAAAATTGCCACTTCACTGAGGA
GATAAAAGCTGCTTTAAGAGAGCAGCTTGAATACTTTTTCTGTTCATAGGACAAGGCATG
GTTGGGCCCAGTCTAGGGAAAGAGGTAAAATGATAAAAAG
>haplo326 /amp=amp45 /SNPs=rs147061603:37:C;chr3at156821333:46:G;rs74563697:62:T;rs118151905:154:C;rs114383446:175:G;rs78273309:182:T;chr3at156821637:350:A;
AACAAAACAAAGAACATTAAAACCGAAACCATGTGGGCCCTAATTTGCCTGCTGATGTTT
CTTCTTGCATTGTGAATTCACTCAGTCCTTGGCTTTTCTGAGTCTCTTCTGCTTGTGTCT
TCAGGCCTGTGGAGTTAAAACCAGTGTGTTCAGGCTACAGATTCTGCAAAGGAAAGCAGA
AATCTAAGTTAGAGGCTCTTTTCTGTGAGTTAAGAGTGTGTTGCTAGAACCCTATTTAGG
CTTGGAACATTTTGATTCTTCATGTGGAAATTTGTCCCAAAATTGCCACTTCACTGAGGA
GATAAAAGCTGCTTTAAGAGAGCAGCTTGAATACTTTTTCTGTTCATAGGACAAGGCATG
GTTGGGCCCAGTCTAGGGAAAGAGGTAAAATGATAAAAAG
>haplo327 /amp=amp45 /SNPs=rs147061603:37:C;chr3at156821333:46:T;rs74563697:62:G;rs118151905:154:C;rs114383446:175:G;rs78273309:182:G;chr3at156821637:350:A;
AACAAAACAAAGAACATTAAAACCGAAACCATGTGGGCCCTAATTTTCCTGCTGATGTTT
CTGCTTGCATTGTGAATTCACTCAGTCCTTGGCTTTTCTGAGTCTCTTCTGCTTGTGTCT
TCAGGCCTGTGGAGTTAAAACCAGTGTGTTCAGGCTACAGATTCTGCAAAGGAAAGCAGA
AAGCTAAGTTAGAGGCTCTTTTCTGTGAGTTAAGAGTGTGTTGCTAGAACCCTATTTAGG
CTTGGAACATTTTGATTCTTCATGTGGAAATTTGTCCCAAAATTGCCACTTCACTGAGGA
GATAAAAGCTGCTTTAAGAGAGCAGCTTGAATACTTTTTCTGTTCATAGGACAAGGCATG
GTTGGGCCCAGTCTAGGGAAAGAGGTAAAATGATAAAAAG
>haplo328 /amp=amp45 /SNPs=rs147061603:37:T;chr3at156821333:46:G;rs74563697:62:G;rs118151905:154:C;rs114383446:175:G;rs78273309:182:T;chr3at156821637:350:A;
AACAAAACAAAGAACATTAAAACCGAAACCATGTGGGTCCTAATTTGCCTGCTGATGTTT
CTGCTTGCATTGTGAATTCACTCAGTCCTTGGCTTTTCTGAGTCTCTTCTGCTTGTGTCT
TCAGGCCTGTGGAGTTAAAACCAGTGTGTTCAGGCTACAGATTCTGCAAAGGAAAGCAGA
AATCTAAGTTAGAGGCTCTTTTCTGTGAGTTAAGAGTGTGTTGCTAGAACCCTATTTAGG
CTTGGAACATTTTGATTCTTCATGTGGAAATTTGTCCCAAAATTGCCACTTCACTGAGGA
GATAAAAGCTGCTTTAAGAGAGCAGCTTGAATACTTTTTCTGTTCATAGGACAAGGCATG
GTTGGGCCCAGTCTAGGGAAAGAGGTAAAATGATAAAAAG
>haplo329 /amp=amp45 /SNPs=rs147061603:37:C;chr3at156821333:46:G;rs74563697:62:G;rs118151905:154:T;rs114383446:175:G;rs78273309:182:T;chr3at156821637:350:A;
AACAAAACAAAGAACATTAAAACCGAAACCATGTGGGCCCTAATTTGCCTGCTGATGTTT
CTGCTTGCATTGTGAATTCACTCAGTCCTTGGCTTTTCTGAGTCTCTTCTGCTTGTGTCT
TCAGGCCTGTGGAGTTAAAACCAGTGTGTTCAGGTTACAGATTCTGCAAAGGAAAGCAGA
AATCTAAGTTAGAGGCTCTTTTCTGTGAGTTAAGAGTGTGTTGCTAGAACCCTATTTAGG
CTTGGAACATTTTGATTCTTCATGTGGAAATTTGTCCCAAAATTGCCACTTCACTGAGGA
GATAAAAGCTGCTTTAAGAGAGCAGCTTGAATACTTTTTCTGTTCATAGGACAAGGCATG
GTTGGGCCCAGTCTAGGGAAAGAGGTAAAATGATAAAAAG
>haplo330 /amp=amp45 /SNPs=rs147061603:37:C;chr3at156821333:46:G;rs74563697:62:G;rs118151905:154:C;rs114383446:175:G;rs78273309:182:T;chr3at156821637:350:G;
AACAAAACAAAGAACATTAAAACCGAAACCATGTGGGCCCTAATTTGCCTGCTGATGTTT
CTGCTTGCATTGTGAATTCACTCAGTCCTTGGCTTTTCTGAGTCTCTTCTGCTTGTGTCT
TCAGGCCTGTGGAGTTAAAACCAGTGTGTTCAGGCTACAGATTCTGCAAAGGAAAGCAGA
AATCTAAGTTAGAGGCTCTTTTCTGTGAGTTAAGAGTGTGTTGCTAGAACCCTATTTAGG
CTTGGAACATTTTGATTCTTCATGTGGAAATTTGTCCCAAAATTGCCACTTCACTGAGGA
GATAAAAGCTGCTTTAAGAGAGCAGCTTGAATACTTTTTCTGTTCATAGGGCAAGGCATG
GTTGGGCCCAGTCTAGGGAAAGAGGTAAAATGATAAAAAG
>haplo756 /amp=amp118 /SNPs=chr3at156877068:11:T;rs201786446:31:C;rs139556532:85:C;rs75624594:179:A;rs368400147:227:G;rs73012149:242:G;rs373945780:245:G;chr3at156877389:332:A;rs149744552:340:G;chr3at156877398:341:C;rs10936062:386:C;chr3at156877447:390:C;
TTCCTGGCGAGTGAGAAGTAGGTACAAAGGCCTAAACTAAACCACTCCCTTTCTGGAAAA
GCTGGCTGCTGACACTACCCCTACTCTGCCCATTTCCGGATGAAGAAATCCCTTTTACCC
GCCTCCGCTGTGCTTACCTCGAAACTGTGTTTGACGAAAGATTTGGAGTAGAAAAAACGA
TGAAACAACACCTGCCCCGTTGCCATCGCCACCTGCAGACAAGAGAGGAGAACGGAAGCG
CAGGGGTCAGGCGGGCCCGCTCCAGGCGCCGCCGCCATTTTGTGCCGCCGATCGCTTCCC
TTTCCCCTCCCGCCGCCGCCGCCGCTGCGAACAGCCCGCTGCCAAGTCCTCCCTCCGCCT
CCGCAGCCCCCCGCCCCGGCACGCCCCGGCCGCGGCTGGGCCCCGAACGGGAAA
>haplo757 /amp=amp118 /SNPs=chr3at156877068:11:T;rs201786446:31:C;rs139556532:85:C;rs75624594:179:A;rs368400147:227:G;rs73012149:242:G;rs373945780:245:G;chr3at156877389:332:A;rs149744552:340:G;chr3at156877398:341:C;rs10936062:386:T;chr3at156877447:390:C;
TTCCTGGCGAGTGAGAAGTAGGTACAAAGGCCTAAACTAAACCACTCCCTTTCTGGAAAA
GCTGGCTGCTGACACTACCCCTACTCTGCCCATTTCCGGATGAAGAAATCCCTTTTACCC
GCCTCCGCTGTGCTTACCTCGAAACTGTGTTTGACGAAAGATTTGGAGTAGAAAAAACGA
TGAAACAACACCTGCCCCGTTGCCATCGCCACCTGCAGACAAGAGAGGAGAACGGAAGCG
CAGGGGTCAGGCGGGCCCGCTCCAGGCGCCGCCGCCATTTTGTGCCGCCGATCGCTTCCC
TTTCCCCTCCCGCCGCCGCCGCCGCTGCGAACAGCCCGCTGCCAAGTCCTCCCTCCGCCT
CCGCAGCCCCCCGCCCCGGCACGCCCTGGCCGCGGCTGGGCCCCGAACGGGAAA
>haplo758 /amp=amp118 /SNPs=chr3at156877068:11:T;rs201786446:31:C;rs139556532:85:C;rs75624594:179:A;rs368400147:227:G;rs73012149:242:G;rs373945780:245:G;chr3at156877389:332:A;rs149744552:340:G;chr3at156877398:341:C;rs10936062:386:C;chr3at156877447:390:G;
TTCCTGGCGAGTGAGAAGTAGGTACAAAGGCCTAAACTAAACCACTCCCTTTCTGGAAAA
GCTGGCTGCTGACACTACCCCTACTCTGCCCATTTCCGGATGAAGAAATCCCTTTTACCC
GCCTCCGCTGTGCTTACCTCGAAACTGTGTTTGACGAAAGATTTGGAGTAGAAAAAACGA
TGAAACAACACCTGCCCCGTTGCCATCGCCACCTGCAGACAAGAGAGGAGAACGGAAGCG
CAGGGGTCAGGCGGGCCCGCTCCAGGCGCCGCCGCCATTTTGTGCCGCCGATCGCTTCCC
TTTCCCCTCCCGCCGCCGCCGCCGCTGCGAACAGCCCGCTGCCAAGTCCTCCCTCCGCCT
CCGCAGCCCCCCGCCCCGGCACGCCCCGGCGGCGGCTGGGCCCCGAACGGGAAA
>haplo759 /amp=amp118 /SNPs=chr3at156877068:11:T;rs201786446:31:C;rs139556532:85:C;rs75624594:179:G;rs368400147:227:G;rs73012149:242:G;rs373945780:245:G;chr3at156877389:332:A;rs149744552:340:G;chr3at156877398:341:C;rs10936062:386:C;chr3at156877447:390:C;
TTCCTGGCGAGTGAGAAGTAGGTACAAAGGCCTAAACTAAACCACTCCCTTTCTGGAAAA
GCTGGCTGCTGACACTACCCCTACTCTGCCCATTTCCGGATGAAGAAATCCCTTTTACCC
GCCTCCGCTGTGCTTACCTCGAAACTGTGTTTGACGAAAGATTTGGAGTAGAAAAAACGG
TGAAACAACACCTGCCCCGTTGCCATCGCCACCTGCAGACAAGAGAGGAGAACGGAAGCG
CAGGGGTCAGGCGGGCCCGCTCCAGGCGCCGCCGCCATTTTGTGCCGCCGATCGCTTCCC
TTTCCCCTCCCGCCGCCGCCGCCGCTGCGAACAGCCCGCTGCCAAGTCCTCCCTCCGCCT
CCGCAGCCCCCCGCCCCGGCACGCCCCGGCCGCGGCTGGGCCCCGAACGGGAAA
>haplo760 /amp=amp118 /SNPs=chr3at156877068:11:T;rs201786446:31:C;rs139556532:85:C;rs75624594:179:A;rs368400147:227:G;rs73012149:242:G;rs373945780:245:A;chr3at156877389:332:A;rs149744552:340:G;chr3at156877398:341:C;rs10936062:386:C;chr3at156877447:390:C;
TTCCTGGCGAGTGAGAAGTAGGTACAAAGGCCTAAACTAAACCACTCCCTTTCTGGAAAA
GCTGGCTGCTGACACTACCCCTACTCTGCCCATTTCCGGATGAAGAAATCCCTTTTACCC
GCCTCCGCTGTGCTTACCTCGAAACTGTGTTTGACGAAAGATTTGGAGTAGAAAAAACGA
TGAAACAACACCTGCCCCGTTGCCATCGCCACCTGCAGACAAGAGAGGAGAACGGAAGCG
CAGGGATCAGGCGGGCCCGCTCCAGGCGCCGCCGCCATTTTGTGCCGCCGATCGCTTCCC
TTTCCCCTCCCGCCGCCGCCGCCGCTGCGAACAGCCCGCTGCCAAGTCCTCCCTCCGCCT
CCGCAGCCCCCCGCCCCGGCACGCCCCGGCCGCGGCTGGGCCCCGAACGGGAAA
>haplo761 /amp=amp118 /SNPs=chr3at156877068:11:T;rs201786446:31:C;rs139556532:85:C;rs75624594:179:A;rs368400147:227:A;rs73012149:242:G;rs373945780:245:G;chr3at156877389:332:A;rs149744552:340:G;chr3at156877398:341:C;rs10936062:386:C;chr3at156877447:390:C;
TTCCTGGCGAGTGAGAAGTAGGTACAAAGGCCTAAACTAAACCACTCCCTTTCTGGAAAA
GCTGGCTGCTGACACTACCCCTACTCTGCCCATTTCCGGATGAAGAAATCCCTTTTACCC
GCCTCCGCTGTGCTTACCTCGAAACTGTGTTTGACGAAAGATTTGGAGTAGAAAAAACGA
TGAAACAACACCTGCCCCGTTGCCATCGCCACCTGCAGACAAGAGAGAAGAACGGAAGCG
CAGGGGTCAGGCGGGCCCGCTCCAGGCGCCGCCGCCATTTTGTGCCGCCGATCGCTTCCC
TTTCCCCTCCCGCCGCCGCCGCCGCTGCGAACAGCCCGCTGCCAAGTCCTCCCTCCGCCT
CCGCAGCCCCCCGCCCCGGCACGCCCCGGCCGCGGCTGGGCCCCGAACGGGAAA
>haplo762 /amp=amp118 /SNPs=chr3at156877068:11:T;rs201786446:31:C;rs139556532:85:C;rs75624594:179:A;rs368400147:227:G;rs73012149:242:G;rs373945780:245:G;chr3at156877389:332:G;rs149744552:340:G;chr3at156877398:341:C;rs10936062:386:C;chr3at156877447:390:C;
TTCCTGGCGAGTGAGAAGTAGGTACAAAGGCCTAAACTAAACCACTCCCTTTCTGGAAAA
GCTGGCTGCTGACACTACCCCTACTCTGCCCATTTCCGGATGAAGAAATCCCTTTTACCC
GCCTCCGCTGTGCTTACCTCGAAACTGTGTTTGACGAAAGATTTGGAGTAGAAAAAACGA
TGAAACAACACCTGCCCCGTTGCCATCGCCACCTGCAGACAAGAGAGGAGAACGGAAGCG
CAGGGGTCAGGCGGGCCCGCTCCAGGCGCCGCCGCCATTTTGTGCCGCCGATCGCTTCCC
TTTCCCCTCCCGCCGCCGCCGCCGCTGCGAACGGCCCGCTGCCAAGTCCTCCCTCCGCCT
CCGCAGCCCCCCGCCCCGGCACGCCCCGGCCGCGGCTGGGCCCCGAACGGGAAA
>haplo763 /amp=amp118 /SNPs=chr3at156877068:11:T;rs201786446:31:G;rs139556532:85:C;rs75624594:179:A;rs368400147:227:G;rs73012149:242:G;rs373945780:245:G;chr3at156877389:332:A;rs149744552:340:G;chr3at156877398:341:C;rs10936062:386:T;chr3at156877447:390:C;
TTCCTGGCGAGTGAGAAGTAGGTACAAAGGCGTAAACTAAACCACTCCCTTTCTGGAAAA
GCTGGCTGCTGACACTACCCCTACTCTGCCCATTTCCGGATGAAGAAATCCCTTTTACCC
GCCTCCGCTGTGCTTACCTCGAAACTGTGTTTGACGAAAGATTTGGAGTAGAAAAAACGA
TGAAACAACACCTGCCCCGTTGCCATCGCCACCTGCAGACAAGAGAGGAGAACGGAAGCG
CAGGGGTCAGGCGGGCCCGCTCCAGGCGCCGCCGCCATTTTGTGCCGCCGATCGCTTCCC
TTTCCCCTCCCGCCGCCGCCGCCGCTGCGAACAGCCCGCTGCCAAGTCCTCCCTCCGCCT
CCGCAGCCCCCCGCCCCGGCACGCCCTGGCCGCGGCTGGGCCCCGAACGGGAAA
>haplo764 /amp=amp118 /SNPs=chr3at156877068:11:T;rs201786446:31:C;rs139556532:85:C;rs75624594:179:A;rs368400147:227:G;rs73012149:242:A;rs373945780:245:G;chr3at156877389:332:A;rs149744552:340:G;chr3at156877398:341:C;rs10936062:386:C;chr3at156877447:390:C;
TTCCTGGCGAGTGAGAAGTAGGTACAAAGGCCTAAACTAAACCACTCCCTTTCTGGAAAA
GCTGGCTGCTGACACTACCCCTACTCTGCCCATTTCCGGATGAAGAAATCCCTTTTACCC
GCCTCCGCTGTGCTTACCTCGAAACTGTGTTTGACGAAAGATTTGGAGTAGAAAAAACGA
TGAAACAACACCTGCCCCGTTGCCATCGCCACCTGCAGACAAGAGAGGAGAACGGAAGCG
CAAGGGTCAGGCGGGCCCGCTCCAGGCGCCGCCGCCATTTTGTGCCGCCGATCGCTTCCC
TTTCCCCTCCCGCCGCCGCCGCCGCTGCGAACAGCCCGCTGCCAAGTCCTCCCTCCGCCT
CCGCAGCCCCCCGCCCCGGCACGCCCCGGCCGCGGCTGGGCCCCGAACGGGAAA
>haplo765 /amp=amp118 /SNPs=chr3at156877068:11:T;rs201786446:31:C;rs139556532:85:C;rs75624594:179:A;rs368400147:227:G;rs73012149:242:G;rs373945780:245:G;chr3at156877389:332:A;rs149744552:340:A;chr3at156877398:341:C;rs10936062:386:C;chr3at156877447:390:C;
TTCCTGGCGAGTGAGAAGTAGGTACAAAGGCCTAAACTAAACCACTCCCTTTCTGGAAAA
GCTGGCTGCTGACACTACCCCTACTCTGCCCATTTCCGGATGAAGAAATCCCTTTTACCC
GCCTCCGCTGTGCTTACCTCGAAACTGTGTTTGACGAAAGATTTGGAGTAGAAAAAACGA
TGAAACAACACCTGCCCCGTTGCCATCGCCACCTGCAGACAAGAGAGGAGAACGGAAGCG
CAGGGGTCAGGCGGGCCCGCTCCAGGCGCCGCCGCCATTTTGTGCCGCCGATCGCTTCCC
TTTCCCCTCCCGCCGCCGCCGCCGCTGCGAACAGCCCGCTACCAAGTCCTCCCTCCGCCT
CCGCAGCCCCCCGCCCCGGCACGCCCCGGCCGCGGCTGGGCCCCGAACGGGAAA
>haplo766 /amp=amp118 /SNPs=chr3at156877068:11:T;rs201786446:31:C;rs139556532:85:G;rs75624594:179:A;rs368400147:227:G;rs73012149:242:G;rs373945780:245:G;chr3at156877389:332:A;rs149744552:340:G;chr3at156877398:341:C;rs10936062:386:T;chr3at156877447:390:C;
TTCCTGGCGAGTGAGAAGTAGGTACAAAGGCCTAAACTAAACCACTCCCTTTCTGGAAAA
GCTGGCTGCTGACACTACCCCTACTGTGCCCATTTCCGGATGAAGAAATCCCTTTTACCC
GCCTCCGCTGTGCTTACCTCGAAACTGTGTTTGACGAAAGATTTGGAGTAGAAAAAACGA
TGAAACAACACCTGCCCCGTTGCCATCGCCACCTGCAGACAAGAGAGGAGAACGGAAGCG
CAGGGGTCAGGCGGGCCCGCTCCAGGCGCCGCCGCCATTTTGTGCCGCCGATCGCTTCCC
TTTCCCCTCCCGCCGCCGCCGCCGCTGCGAACAGCCCGCTGCCAAGTCCTCCCTCCGCCT
CCGCAGCCCCCCGCCCCGGCACGCCCTGGCCGCGGCTGGGCCCCGAACGGGAAA
>haplo767 /amp=amp118 /SNPs=chr3at156877068:11:T;rs201786446:31:C;rs139556532:85:C;rs75624594:179:A;rs368400147:227:G;rs73012149:242:G;rs373945780:245:G;chr3at156877389:332:A;rs149744552:340:A;chr3at156877398:341:A;rs10936062:386:C;chr3at156877447:390:C;
TTCCTGGCGAGTGAGAAGTAGGTACAAAGGCCTAAACTAAACCACTCCCTTTCTGGAAAA
GCTGGCTGCTGACACTACCCCTACTCTGCCCATTTCCGGATGAAGAAATCCCTTTTACCC
GCCTCCGCTGTGCTTACCTCGAAACTGTGTTTGACGAAAGATTTGGAGTAGAAAAAACGA
TGAAACAACACCTGCCCCGTTGCCATCGCCACCTGCAGACAAGAGAGGAGAACGGAAGCG
CAGGGGTCAGGCGGGCCCGCTCCAGGCGCCGCCGCCATTTTGTGCCGCCGATCGCTTCCC
TTTCCCCTCCCGCCGCCGCCGCCGCTGCGAACAGCCCGCTAACAAGTCCTCCCTCCGCCT
CCGCAGCCCCCCGCCCCGGCACGCCCCGGCCGCGGCTGGGCCCCGAACGGGAAA
>haplo768 /amp=amp118 /SNPs=chr3at156877068:11:G;rs201786446:31:C;rs139556532:85:C;rs75624594:179:A;rs368400147:227:G;rs73012149:242:G;rs373945780:245:G;chr3at156877389:332:A;rs149744552:340:G;chr3at156877398:341:C;rs10936062:386:T;chr3at156877447:390:C;
TTCCTGGCGAGGGAGAAGTAGGTACAAAGGCCTAAACTAAACCACTCCCTTTCTGGAAAA
GCTGGCTGCTGACACTACCCCTACTCTGCCCATTTCCGGATGAAGAAATCCCTTTTACCC
GCCTCCGCTGTGCTTACCTCGAAACTGTGTTTGACGAAAGATTTGGAGTAGAAAAAACGA
TGAAACAACACCTGCCCCGTTGCCATCGCCACCTGCAGACAAGAGAGGAGAACGGAAGCG
CAGGGGTCAGGCGGGCCCGCTCCAGGCGCCGCCGCCATTTTGTGCCGCCGATCGCTTCCC
TTTCCCCTCCCGCCGCCGCCGCCGCTGCGAACAGCCCGCTGCCAAGTCCTCCCTCCGCCT
CCGCAGCCCCCCGCCCCGGCACGCCCTGGCCGCGGCTGGGCCCCGAACGGGAAA
>haplo1162 /amp=amp170 /SNPs=rs73873630:73:A;chr3at157016169:239:G;rs76541862:287:C;
CTTACTCTGTTCCAGGTGCTCTGCTAGGTGTTGAATTAAATGCATCATCTCATTTTACCT
TCTTAACAACCCTATGAGGGAGGTGGATTCTTTCCTAGTTATAGATGAAGAAATCAAGCT
GTAGTGAGGTTAATGACTTGCCCAGTTCCCAGAGCATGTCTGTGGTAGTGATGTCACTCA
AACTAAGTCAGCTGGATCTCAGTTGCCTTTGCCTCTGTTTTGATGTTTTATCAGAAGAGG
CTGTGGGACCTCCTGCCCCAGAACTACCAGGATAACTTGTCAAAGATCTAGAGTCACAGG
ATTACCCAGTGAATATTATTTGCAAAATCTGCAGAGGCCCTAAGAATTTGCATTTTTAAC
AAGCGCCCCAAGGACACTTGCATAAACTAGGTCTGAGAACTACTCCATGAAACTAGCACT
AGAGTGTGTGGTG
>haplo1163 /amp=amp170 /SNPs=rs73873630:73:G;chr3at157016169:239:G;rs76541862:287:C;
CTTACTCTGTTCCAGGTGCTCTGCTAGGTGTTGAATTAAATGCATCATCTCATTTTACCT
TCTTAACAACCCTGTGAGGGAGGTGGATTCTTTCCTAGTTATAGATGAAGAAATCAAGCT
GTAGTGAGGTTAATGACTTGCCCAGTTCCCAGAGCATGTCTGTGGTAGTGATGTCACTCA
AACTAAGTCAGCTGGATCTCAGTTGCCTTTGCCTCTGTTTTGATGTTTTATCAGAAGAGG
CTGTGGGACCTCCTGCCCCAGAACTACCAGGATAACTTGTCAAAGATCTAGAGTCACAGG
ATTACCCAGTGAATATTATTTGCAAAATCTGCAGAGGCCCTAAGAATTTGCATTTTTAAC
AAGCGCCCCAAGGACACTTGCATAAACTAGGTCTGAGAACTACTCCATGAAACTAGCACT
AGAGTGTGTGGTG
>haplo1164 /amp=amp170 /SNPs=rs73873630:73:A;chr3at157016169:239:G;rs76541862:287:G;
CTTACTCTGTTCCAGGTGCTCTGCTAGGTGTTGAATTAAATGCATCATCTCATTTTACCT
TCTTAACAACCCTATGAGGGAGGTGGATTCTTTCCTAGTTATAGATGAAGAAATCAAGCT
GTAGTGAGGTTAATGACTTGCCCAGTTCCCAGAGCATGTCTGTGGTAGTGATGTCACTCA
AACTAAGTCAGCTGGATCTCAGTTGCCTTTGCCTCTGTTTTGATGTTTTATCAGAAGAGG
CTGTGGGACCTCCTGCCCCAGAACTACCAGGATAACTTGTCAAAGATGTAGAGTCACAGG
ATTACCCAGTGAATATTATTTGCAAAATCTGCAGAGGCCCTAAGAATTTGCATTTTTAAC
AAGCGCCCCAAGGACACTTGCATAAACTAGGTCTGAGAACTACTCCATGAAACTAGCACT
AGAGTGTGTGGTG
>haplo1165 /amp=amp170 /SNPs=rs73873630:73:A;chr3at157016169:239:C;rs76541862:287:C;
CTTACTCTGTTCCAGGTGCTCTGCTAGGTGTTGAATTAAATGCATCATCTCATTTTACCT
TCTTAACAACCCTATGAGGGAGGTGGATTCTTTCCTAGTTATAGATGAAGAAATCAAGCT
GTAGTGAGGTTAATGACTTGCCCAGTTCCCAGAGCATGTCTGTGGTAGTGATGTCACTCA
AACTAAGTCAGCTGGATCTCAGTTGCCTTTGCCTCTGTTTTGATGTTTTATCAGAAGAGC
CTGTGGGACCTCCTGCCCCAGAACTACCAGGATAACTTGTCAAAGATCTAGAGTCACAGG
ATTACCCAGTGAATATTATTTGCAAAATCTGCAGAGGCCCTAAGAATTTGCATTTTTAAC
AAGCGCCCCAAGGACACTTGCATAAACTAGGTCTGAGAACTACTCCATGAAACTAGCACT
AGAGTGTGTGGTG
>haplo1060 /amp=amp154 /SNPs=chr3at156975046:74:G;rs374234229:143:G;rs12696045:216:G;rs2222405:241:C;
AAAGGTTTAAGCATGTTTAGGAAAGTGGTTTCTTCTTAGATCGGGAAGAAATGGCAGCCC
TTTTGGGAAAGGCCGGTCTGTGGTAAACTCACCAGCAACCAGGGTGGAAGTGCCAGAAAT
ATTCGCGGGAAGCTGATGATTCTGAGATTCCTAGTGTGATTCTGAACCCAGGAGAATTTA
CTTGCATTGGAATTATTGCATCATGGAATGAAACCAGAAAGTTCATTATTTACACTTCAC
ACATTTACTTTTTTTAAGATCTGGCTCAAAGGCACTGAGAATTATGTTGTAGATTAGAGG
CATCCAGTTAATTAAATCACAAGGACTTTGTAGCAAGTAGTAAAAATAATTCTTTCCCCA
CAAATTGAGCTGAGGGGGCCATTCTCTTCTTTCTGAGGCCAAACATTCAGCATAACCACT
GTTTTACCACGAG
>haplo1061 /amp=amp154 /SNPs=chr3at156975046:74:G;rs374234229:143:G;rs12696045:216:A;rs2222405:241:C;
AAAGGTTTAAGCATGTTTAGGAAAGTGGTTTCTTCTTAGATCGGGAAGAAATGGCAGCCC
TTTTGGGAAAGGCCGGTCTGTGGTAAACTCACCAGCAACCAGGGTGGAAGTGCCAGAAAT
ATTCGCGGGAAGCTGATGATTCTGAGATTCCTAGTGTGATTCTGAACCCAGGAGAATTTA
CTTGCATTGGAATTATTGCATCATGGAATGAAACCAAAAAGTTCATTATTTACACTTCAC
ACATTTACTTTTTTTAAGATCTGGCTCAAAGGCACTGAGAATTATGTTGTAGATTAGAGG
CATCCAGTTAATTAAATCACAAGGACTTTGTAGCAAGTAGTAAAAATAATTCTTTCCCCA
CAAATTGAGCTGAGGGGGCCATTCTCTTCTTTCTGAGGCCAAACATTCAGCATAACCACT
GTTTTACCACGAG
>haplo1062 /amp=amp154 /SNPs=chr3at156975046:74:G;rs374234229:143:G;rs12696045:216:A;rs2222405:241:G;
AAAGGTTTAAGCATGTTTAGGAAAGTGGTTTCTTCTTAGATCGGGAAGAAATGGCAGCCC
TTTTGGGAAAGGCCGGTCTGTGGTAAACTCACCAGCAACCAGGGTGGAAGTGCCAGAAAT
ATTCGCGGGAAGCTGATGATTCTGAGATTCCTAGTGTGATTCTGAACCCAGGAGAATTTA
CTTGCATTGGAATTATTGCATCATGGAATGAAACCAAAAAGTTCATTATTTACACTTCAC
AGATTTACTTTTTTTAAGATCTGGCTCAAAGGCACTGAGAATTATGTTGTAGATTAGAGG
CATCCAGTTAATTAAATCACAAGGACTTTGTAGCAAGTAGTAAAAATAATTCTTTCCCCA
CAAATTGAGCTGAGGGGGCCATTCTCTTCTTTCTGAGGCCAAACATTCAGCATAACCACT
GTTTTACCACGAG
>haplo1063 /amp=amp154 /SNPs=chr3at156975046:74:G;rs374234229:143:A;rs12696045:216:G;rs2222405:241:C;
AAAGGTTTAAGCATGTTTAGGAAAGTGGTTTCTTCTTAGATCGGGAAGAAATGGCAGCCC
TTTTGGGAAAGGCCGGTCTGTGGTAAACTCACCAGCAACCAGGGTGGAAGTGCCAGAAAT
ATTCGCGGGAAGCTGATGATTCTAAGATTCCTAGTGTGATTCTGAACCCAGGAGAATTTA
CTTGCATTGGAATTATTGCATCATGGAATGAAACCAGAAAGTTCATTATTTACACTTCAC
ACATTTACTTTTTTTAAGATCTGGCTCAAAGGCACTGAGAATTATGTTGTAGATTAGAGG
CATCCAGTTAATTAAATCACAAGGACTTTGTAGCAAGTAGTAAAAATAATTCTTTCCCCA
CAAATTGAGCTGAGGGGGCCATTCTCTTCTTTCTGAGGCCAAACATTCAGCATAACCACT
GTTTTACCACGAG
>haplo1064 /amp=amp154 /SNPs=chr3at156975046:74:C;rs374234229:143:G;rs12696045:216:A;rs2222405:241:C;
AAAGGTTTAAGCATGTTTAGGAAAGTGGTTTCTTCTTAGATCGGGAAGAAATGGCAGCCC
TTTTGGGAAAGGCCCGTCTGTGGTAAACTCACCAGCAACCAGGGTGGAAGTGCCAGAAAT
ATTCGCGGGAAGCTGATGATTCTGAGATTCCTAGTGTGATTCTGAACCCAGGAGAATTTA
CTTGCATTGGAATTATTGCATCATGGAATGAAACCAAAAAGTTCATTATTTACACTTCAC
ACATTTACTTTTTTTAAGATCTGGCTCAAAGGCACTGAGAATTATGTTGTAGATTAGAGG
CATCCAGTTAATTAAATCACAAGGACTTTGTAGCAAGTAGTAAAAATAATTCTTTCCCCA
CAAATTGAGCTGAGGGGGCCATTCTCTTCTTTCTGAGGCCAAACATTCAGCATAACCACT
GTTTTACCACGAG
>haplo1048 /amp=amp152 /SNPs=chr3at156966668:144:G;chr3at156966811:287:C;chr3at156966819:295:G;rs149666749:337:G;rs73014253:342:A;chr3at156966891:367:C;
AACTGGTTTATTTTTAGCCTGGGGAAACTCTGACTCATGAATCTGATTGAATGCCTCCCT
TAACTGGCTGCATGAAAGCATGGTGTCAACTCTGAACGCTGTCTTTTGCTGGGATCGAGT
TTCATCTACTTACCTTATCCCAGTGACTATTCTTCTTCCCACTTTGTTTTCCTTTTGCCT
TTATGTCTTTACTTACTCTCAATCTGTTTGGACTTCCTGGGAAGCAGACTCTGAGGCAGT
GTTTAAGGCGCAGGATGCCTATTAAGGAGCACCTTGGGGACCAACACCTGCAGAAGGGAG
TGGAGAGGAATCAGTAAGGGGCAGGTGGAGAAACTGAGCTTCAGTGTCGCCCCAGTGATA
GTCTCAACTGACCATGTGGAGAGCTCTGCAGGTAGAATGGT
>haplo1049 /amp=amp152 /SNPs=chr3at156966668:144:G;chr3at156966811:287:C;chr3at156966819:295:G;rs149666749:337:A;rs73014253:342:A;chr3at156966891:367:C;
AACTGGTTTATTTTTAGCCTGGGGAAACTCTGACTCATGAATCTGATTGAATGCCTCCCT
TAACTGGCTGCATGAAAGCATGGTGTCAACTCTGAACGCTGTCTTTTGCTGGGATCGAGT
TTCATCTACTTACCTTATCCCAGTGACTATTCTTCTTCCCACTTTGTTTTCCTTTTGCCT
TTATGTCTTTACTTACTCTCAATCTGTTTGGACTTCCTGGGAAGCAGACTCTGAGGCAGT
GTTTAAGGCGCAGGATGCCTATTAAGGAGCACCTTGGGGACCAACACCTGCAGAAGGGAG
TGGAGAGGAATCAGTAAGGGGCAGGTGGAGAAACTGAACTTCAGTGTCGCCCCAGTGATA
GTCTCAACTGACCATGTGGAGAGCTCTGCAGGTAGAATGGT
>haplo1050 /amp=amp152 /SNPs=chr3at156966668:144:G;chr3at156966811:287:C;chr3at156966819:295:G;rs149666749:337:G;rs73014253:342:G;chr3at156966891:367:C;
AACTGGTTTATTTTTAGCCTGGGGAAACTCTGACTCATGAATCTGATTGAATGCCTCCCT
TAACTGGCTGCATGAAAGCATGGTGTCAACTCTGAACGCTGTCTTTTGCTGGGATCGAGT
TTCATCTACTTACCTTATCCCAGTGACTATTCTTCTTCCCACTTTGTTTTCCTTTTGCCT
TTATGTCTTTACTTACTCTCAATCTGTTTGGACTTCCTGGGAAGCAGACTCTGAGGCAGT
GTTTAAGGCGCAGGATGCCTATTAAGGAGCACCTTGGGGACCAACACCTGCAGAAGGGAG
TGGAGAGGAATCAGTAAGGGGCAGGTGGAGAAACTGAGCTTCGGTGTCGCCCCAGTGATA
GTCTCAACTGACCATGTGGAGAGCTCTGCAGGTAGAATGGT
>haplo1051 /amp=amp152 /SNPs=chr3at156966668:144:A;chr3at156966811:287:C;chr3at156966819:295:G;rs149666749:337:G;rs73014253:342:A;chr3at156966891:367:C;
AACTGGTTTATTTTTAGCCTGGGGAAACTCTGACTCATGAATCTGATTGAATGCCTCCCT
TAACTGGCTGCATGAAAGCATGGTGTCAACTCTGAACGCTGTCTTTTGCTGGGATCGAGT
TTCATCTACTTACCTTATCCCAGTAACTATTCTTCTTCCCACTTTGTTTTCCTTTTGCCT
TTATGTCTTTACTTACTCTCAATCTGTTTGGACTTCCTGGGAAGCAGACTCTGAGGCAGT
GTTTAAGGCGCAGGATGCCTATTAAGGAGCACCTTGGGGACCAACACCTGCAGAAGGGAG
TGGAGAGGAATCAGTAAGGGGCAGGTGGAGAAACTGAGCTTCAGTGTCGCCCCAGTGATA
GTCTCAACTGACCATGTGGAGAGCTCTGCAGGTAGAATGGT
>haplo1052 /amp=amp152 /SNPs=chr3at156966668:144:G;chr3at156966811:287:A;chr3at156966819:295:G;rs149666749:337:G;rs73014253:342:A;chr3at156966891:367:C;
AACTGGTTTATTTTTAGCCTGGGGAAACTCTGACTCATGAATCTGATTGAATGCCTCCCT
TAACTGGCTGCATGAAAGCATGGTGTCAACTCTGAACGCTGTCTTTTGCTGGGATCGAGT
TTCATCTACTTACCTTATCCCAGTGACTATTCTTCTTCCCACTTTGTTTTCCTTTTGCCT
TTATGTCTTTACTTACTCTCAATCTGTTTGGACTTCCTGGGAAGCAGACTCTGAGGCAGT
GTTTAAGGCGCAGGATGCCTATTAAGGAGCACCTTGGGGACCAACACATGCAGAAGGGAG
TGGAGAGGAATCAGTAAGGGGCAGGTGGAGAAACTGAGCTTCAGTGTCGCCCCAGTGATA
GTCTCAACTGACCATGTGGAGAGCTCTGCAGGTAGAATGGT
>haplo1053 /amp=amp152 /SNPs=chr3at156966668:144:G;chr3at156966811:287:C;chr3at156966819:295:G;rs149666749:337:G;rs73014253:342:A;chr3at156966891:367:T;
AACTGGTTTATTTTTAGCCTGGGGAAACTCTGACTCATGAATCTGATTGAATGCCTCCCT
TAACTGGCTGCATGAAAGCATGGTGTCAACTCTGAACGCTGTCTTTTGCTGGGATCGAGT
TTCATCTACTTACCTTATCCCAGTGACTATTCTTCTTCCCACTTTGTTTTCCTTTTGCCT
TTATGTCTTTACTTACTCTCAATCTGTTTGGACTTCCTGGGAAGCAGACTCTGAGGCAGT
GTTTAAGGCGCAGGATGCCTATTAAGGAGCACCTTGGGGACCAACACCTGCAGAAGGGAG
TGGAGAGGAATCAGTAAGGGGCAGGTGGAGAAACTGAGCTTCAGTGTCGCCCCAGTGATA
GTCTCAATTGACCATGTGGAGAGCTCTGCAGGTAGAATGGT
>haplo1054 /amp=amp152 /SNPs=chr3at156966668:144:G;chr3at156966811:287:C;chr3at156966819:295:T;rs149666749:337:G;rs73014253:342:A;chr3at156966891:367:C;
AACTGGTTTATTTTTAGCCTGGGGAAACTCTGACTCATGAATCTGATTGAATGCCTCCCT
TAACTGGCTGCATGAAAGCATGGTGTCAACTCTGAACGCTGTCTTTTGCTGGGATCGAGT
TTCATCTACTTACCTTATCCCAGTGACTATTCTTCTTCCCACTTTGTTTTCCTTTTGCCT
TTATGTCTTTACTTACTCTCAATCTGTTTGGACTTCCTGGGAAGCAGACTCTGAGGCAGT
GTTTAAGGCGCAGGATGCCTATTAAGGAGCACCTTGGGGACCAACACCTGCAGAATGGAG
TGGAGAGGAATCAGTAAGGGGCAGGTGGAGAAACTGAGCTTCAGTGTCGCCCCAGTGATA
GTCTCAACTGACCATGTGGAGAGCTCTGCAGGTAGAATGGT
>haplo708 /amp=amp107 /SNPs=rs74453702:83:G;chr3at156867091:155:T;chr3at156867317:381:C;
CATTTCTCATAATTTGCCTCATACTAAAAGCCTAATTCTAACCTAACTTTGAAAATAATC
TATGTTCAATTTTTAAAGAAAAAGCAATAACCTTTAAAAACTCCAAATAAGACTGCTTCC
CTAAGAAAACATTTACTTACTGTCTTCTTGGAGTATGTGATCTAGAACGTGATCGTGTTC
TTGACCTCGATCGACTTGCACTTCTGCTATTTCTACTTCTCTTGCTGTCTTTTCTTACAC
TTCAAAAAATCATGACATATTAGTTACAAACTTAGTGTGTTAAAAAGTAAACACATAAAA
GATTCCTCAAGCCAGTTTTCCAGCCCAAGTATACTCACCCATTGTAAGGGCTTTTGGAAG
CCTGTTGTCTATCCTCAGGTTCTTTTTTGACTGTCTTCACATTAATGGAGA
>haplo709 /amp=amp107 /SNPs=rs74453702:83:G;chr3at156867091:155:T;chr3at156867317:381:T;
CATTTCTCATAATTTGCCTCATACTAAAAGCCTAATTCTAACCTAACTTTGAAAATAATC
TATGTTCAATTTTTAAAGAAAAAGCAATAACCTTTAAAAACTCCAAATAAGACTGCTTCC
CTAAGAAAACATTTACTTACTGTCTTCTTGGAGTATGTGATCTAGAACGTGATCGTGTTC
TTGACCTCGATCGACTTGCACTTCTGCTATTTCTACTTCTCTTGCTGTCTTTTCTTACAC
TTCAAAAAATCATGACATATTAGTTACAAACTTAGTGTGTTAAAAAGTAAACACATAAAA
GATTCCTCAAGCCAGTTTTCCAGCCCAAGTATACTCACCCATTGTAAGGGCTTTTGGAAG
CCTGTTGTCTATCCTCAGGTTTTTTTTTGACTGTCTTCACATTAATGGAGA
>haplo710 /amp=amp107 /SNPs=rs74453702:83:G;chr3at156867091:155:C;chr3at156867317:381:C;
CATTTCTCATAATTTGCCTCATACTAAAAGCCTAATTCTAACCTAACTTTGAAAATAATC
TATGTTCAATTTTTAAAGAAAAAGCAATAACCTTTAAAAACTCCAAATAAGACTGCTTCC
CTAAGAAAACATTTACTTACTGTCTTCTTGGAGTACGTGATCTAGAACGTGATCGTGTTC
TTGACCTCGATCGACTTGCACTTCTGCTATTTCTACTTCTCTTGCTGTCTTTTCTTACAC
TTCAAAAAATCATGACATATTAGTTACAAACTTAGTGTGTTAAAAAGTAAACACATAAAA
GATTCCTCAAGCCAGTTTTCCAGCCCAAGTATACTCACCCATTGTAAGGGCTTTTGGAAG
CCTGTTGTCTATCCTCAGGTTCTTTTTTGACTGTCTTCACATTAATGGAGA
>haplo711 /amp=amp107 /SNPs=rs74453702:83:T;chr3at156867091:155:T;chr3at156867317:381:C;
CATTTCTCATAATTTGCCTCATACTAAAAGCCTAATTCTAACCTAACTTTGAAAATAATC
TATGTTCAATTTTTAAAGAAAAATCAATAACCTTTAAAAACTCCAAATAAGACTGCTTCC
CTAAGAAAACATTTACTTACTGTCTTCTTGGAGTATGTGATCTAGAACGTGATCGTGTTC
TTGACCTCGATCGACTTGCACTTCTGCTATTTCTACTTCTCTTGCTGTCTTTTCTTACAC
TTCAAAAAATCATGACATATTAGTTACAAACTTAGTGTGTTAAAAAGTAAACACATAAAA
GATTCCTCAAGCCAGTTTTCCAGCCCAAGTATACTCACCCATTGTAAGGGCTTTTGGAAG
CCTGTTGTCTATCCTCAGGTTCTTTTTTGACTGTCTTCACATTAATGGAGA
>haplo1023 /amp=amp148 /SNPs=chr3at156957208:42:G;rs13319093:98:G;rs188963188:195:A;rs13326278:305:A;
GGAAGTACTTGAACAAAGTCCCTTACTGCCTTTTGAAATGGGGTTCTGCCTAAGTTCCCT
CACCACAAATCCTCTCAGAGATCACAGTCCTAGAATCTGCCCTCTTTGGCTGGGTCATCA
TTTTGATTGCAAAGCTGTCTACTTTCCAAACTTTTGCCTACTCTCTCTTCTGGGAGCCTC
CTGATATAGTTCTCTATATGTCTCCTGTTGCAGGTTGTTGGATCTTTCCAGATCACCACA
CCACATCACCCAGCCACTCTGCCCAATGGGAGGGCAGACAGTGTTCCAGTGTAGGAGGAA
GGGGTATAAGGTGCGGGCAGTTTGTGAGGAGGGCACCAACGAGAGCTACTGTGAGAAAGT
CTGCATGGTCAAAAAGTGGATTACCAAGAACAAAGCATCAT
>haplo1024 /amp=amp148 /SNPs=chr3at156957208:42:G;rs13319093:98:A;rs188963188:195:A;rs13326278:305:G;
GGAAGTACTTGAACAAAGTCCCTTACTGCCTTTTGAAATGGGGTTCTGCCTAAGTTCCCT
CACCACAAATCCTCTCAGAGATCACAGTCCTAGAATCTACCCTCTTTGGCTGGGTCATCA
TTTTGATTGCAAAGCTGTCTACTTTCCAAACTTTTGCCTACTCTCTCTTCTGGGAGCCTC
CTGATATAGTTCTCTATATGTCTCCTGTTGCAGGTTGTTGGATCTTTCCAGATCACCACA
CCACATCACCCAGCCACTCTGCCCAATGGGAGGGCAGACAGTGTTCCAGTGTAGGAGGAA
GGGGTGTAAGGTGCGGGCAGTTTGTGAGGAGGGCACCAACGAGAGCTACTGTGAGAAAGT
CTGCATGGTCAAAAAGTGGATTACCAAGAACAAAGCATCAT
>haplo1025 /amp=amp148 /SNPs=chr3at156957208:42:G;rs13319093:98:A;rs188963188:195:G;rs13326278:305:G;
GGAAGTACTTGAACAAAGTCCCTTACTGCCTTTTGAAATGGGGTTCTGCCTAAGTTCCCT
CACCACAAATCCTCTCAGAGATCACAGTCCTAGAATCTACCCTCTTTGGCTGGGTCATCA
TTTTGATTGCAAAGCTGTCTACTTTCCAAACTTTTGCCTACTCTCTCTTCTGGGAGCCTC
CTGATATAGTTCTCTGTATGTCTCCTGTTGCAGGTTGTTGGATCTTTCCAGATCACCACA
CCACATCACCCAGCCACTCTGCCCAATGGGAGGGCAGACAGTGTTCCAGTGTAGGAGGAA
GGGGTGTAAGGTGCGGGCAGTTTGTGAGGAGGGCACCAACGAGAGCTACTGTGAGAAAGT
CTGCATGGTCAAAAAGTGGATTACCAAGAACAAAGCATCAT
>haplo1026 /amp=amp148 /SNPs=chr3at156957208:42:A;rs13319093:98:A;rs188963188:195:A;rs13326278:305:G;
GGAAGTACTTGAACAAAGTCCCTTACTGCCTTTTGAAATGGGATTCTGCCTAAGTTCCCT
CACCACAAATCCTCTCAGAGATCACAGTCCTAGAATCTACCCTCTTTGGCTGGGTCATCA
TTTTGATTGCAAAGCTGTCTACTTTCCAAACTTTTGCCTACTCTCTCTTCTGGGAGCCTC
CTGATATAGTTCTCTATATGTCTCCTGTTGCAGGTTGTTGGATCTTTCCAGATCACCACA
CCACATCACCCAGCCACTCTGCCCAATGGGAGGGCAGACAGTGTTCCAGTGTAGGAGGAA
GGGGTGTAAGGTGCGGGCAGTTTGTGAGGAGGGCACCAACGAGAGCTACTGTGAGAAAGT
CTGCATGGTCAAAAAGTGGATTACCAAGAACAAAGCATCAT
>haplo824 /amp=amp125 /SNPs=chr3at156884447:31:G;chr3at156884503:87:G;chr3at156884527:111:C;rs149550482:185:A;chr3at156884697:281:A;chr3at156884707:291:A;
AGAAAGACAAATGTTAAGGTGACCAGCAAGTGTAAAAAGCAGGCAGAGAAGGGATAAGTC
GTCATGCTTGTTGCCATTATGGAGAGGGTATAACCTTAAGAAGTTGCTAATCACATTTCT
ATTGATGGCAGGGAGGAGCACCTGACTTTATGCATGAGCTGTTCATGTAGTTAAATGACT
GTTATAAAACATGACCTCTCTGTTATATGAGTACACACACTCTGAACTGGTTGTTCTCTT
CATTAGAAATACAGTCACTCTGTAAATGATTTGTAATGAACACTTAGGCATACGCTGCCT
GGTACATCTCCTGATAGCCCTGGCCTGGAAATTCTGCTGCTGACTCTGTTGAGAATTAGT
CCTGAGACTTTGGGCAAACATAGTTTTCTCATCTTTAAAGTGAGGGAGTCTGACC
>haplo825 /amp=amp125 /SNPs=chr3at156884447:31:G;chr3at156884503:87:G;chr3at156884527:111:T;rs149550482:185:A;chr3at156884697:281:A;chr3at156884707:291:G;
AGAAAGACAAATGTTAAGGTGACCAGCAAGTGTAAAAAGCAGGCAGAGAAGGGATAAGTC
GTCATGCTTGTTGCCATTATGGAGAGGGTATAACCTTAAGAAGTTGCTAATTACATTTCT
ATTGATGGCAGGGAGGAGCACCTGACTTTATGCATGAGCTGTTCATGTAGTTAAATGACT
GTTATAAAACATGACCTCTCTGTTATATGAGTACACACACTCTGAACTGGTTGTTCTCTT
CATTAGAAATACAGTCACTCTGTAAATGATTTGTAATGAACACTTAGGCATGCGCTGCCT
GGTACATCTCCTGATAGCCCTGGCCTGGAAATTCTGCTGCTGACTCTGTTGAGAATTAGT
CCTGAGACTTTGGGCAAACATAGTTTTCTCATCTTTAAAGTGAGGGAGTCTGACC
>haplo826 /amp=amp125 /SNPs=chr3at156884447:31:G;chr3at156884503:87:G;chr3at156884527:111:C;rs149550482:185:A;chr3at156884697:281:G;chr3at156884707:291:A;
AGAAAGACAAATGTTAAGGTGACCAGCAAGTGTAAAAAGCAGGCAGAGAAGGGATAAGTC
GTCATGCTTGTTGCCATTATGGAGAGGGTATAACCTTAAGAAGTTGCTAATCACATTTCT
ATTGATGGCAGGGAGGAGCACCTGACTTTATGCATGAGCTGTTCATGTAGTTAAATGACT
GTTATAAAACATGACCTCTCTGTTATATGAGTACACACACTCTGAACTGGTTGTTCTCTT
CATTAGAAATACAGTCACTCTGTAAATGATTTGTAATGAACGCTTAGGCATACGCTGCCT
GGTACATCTCCTGATAGCCCTGGCCTGGAAATTCTGCTGCTGACTCTGTTGAGAATTAGT
CCTGAGACTTTGGGCAAACATAGTTTTCTCATCTTTAAAGTGAGGGAGTCTGACC
>haplo827 /amp=amp125 /SNPs=chr3at156884447:31:G;chr3at156884503:87:G;chr3at156884527:111:C;rs149550482:185:G;chr3at156884697:281:A;chr3at156884707:291:A;
AGAAAGACAAATGTTAAGGTGACCAGCAAGTGTAAAAAGCAGGCAGAGAAGGGATAAGTC
GTCATGCTTGTTGCCATTATGGAGAGGGTATAACCTTAAGAAGTTGCTAATCACATTTCT
ATTGATGGCAGGGAGGAGCACCTGACTTTATGCATGAGCTGTTCATGTAGTTAAATGACT
GTTATGAAACATGACCTCTCTGTTATATGAGTACACACACTCTGAACTGGTTGTTCTCTT
CATTAGAAATACAGTCACTCTGTAAATGATTTGTAATGAACACTTAGGCATACGCTGCCT
GGTACATCTCCTGATAGCCCTGGCCTGGAAATTCTGCTGCTGACTCTGTTGAGAATTAGT
CCTGAGACTTTGGGCAAACATAGTTTTCTCATCTTTAAAGTGAGGGAGTCTGACC
>haplo828 /amp=amp125 /SNPs=chr3at156884447:31:A;chr3at156884503:87:G;chr3at156884527:111:C;rs149550482:185:A;chr3at156884697:281:A;chr3at156884707:291:A;
AGAAAGACAAATGTTAAGGTGACCAGCAAGTATAAAAAGCAGGCAGAGAAGGGATAAGTC
GTCATGCTTGTTGCCATTATGGAGAGGGTATAACCTTAAGAAGTTGCTAATCACATTTCT
ATTGATGGCAGGGAGGAGCACCTGACTTTATGCATGAGCTGTTCATGTAGTTAAATGACT
GTTATAAAACATGACCTCTCTGTTATATGAGTACACACACTCTGAACTGGTTGTTCTCTT
CATTAGAAATACAGTCACTCTGTAAATGATTTGTAATGAACACTTAGGCATACGCTGCCT
GGTACATCTCCTGATAGCCCTGGCCTGGAAATTCTGCTGCTGACTCTGTTGAGAATTAGT
CCTGAGACTTTGGGCAAACATAGTTTTCTCATCTTTAAAGTGAGGGAGTCTGACC
>haplo829 /amp=amp125 /SNPs=chr3at156884447:31:G;chr3at156884503:87:A;chr3at156884527:111:C;rs149550482:185:A;chr3at156884697:281:A;chr3at156884707:291:A;
AGAAAGACAAATGTTAAGGTGACCAGCAAGTGTAAAAAGCAGGCAGAGAAGGGATAAGTC
GTCATGCTTGTTGCCATTATGGAGAGGATATAACCTTAAGAAGTTGCTAATCACATTTCT
ATTGATGGCAGGGAGGAGCACCTGACTTTATGCATGAGCTGTTCATGTAGTTAAATGACT
GTTATAAAACATGACCTCTCTGTTATATGAGTACACACACTCTGAACTGGTTGTTCTCTT
CATTAGAAATACAGTCACTCTGTAAATGATTTGTAATGAACACTTAGGCATACGCTGCCT
GGTACATCTCCTGATAGCCCTGGCCTGGAAATTCTGCTGCTGACTCTGTTGAGAATTAGT
CCTGAGACTTTGGGCAAACATAGTTTTCTCATCTTTAAAGTGAGGGAGTCTGACC
>haplo469 /amp=amp65 /SNPs=rs150265376:162:C;chr3at156837638:221:T;rs77927407:313:C;chr3at156837789:372:G;
GTGCTCCCCATCAACCAATCAGGACTCAGCTGCATTGATCAATCAGAACCAAGCCAGTTT
GAATTGTTCATTTGCATAAATGGACCTGATTGGGAACCCAGGTAGGAATTTTCTCTGTAA
ACGCCAAACTGTCTCTTTGTTCTCTTCATTTTACACTTAGGGCTATGTTTCCTCGTCTGT
AAACTGTTCATTGTAATAAAGTCTGTTTCCTCTAAATTCCTTTTCAGAGAACTTTTGTTC
ACACATAAAACCACAGGTCACGTGATTTTTTTGTTTGTTTTTGGAATGGTATGCACAGAT
AAATTTAAAATTACAGTCAAGGGAGGGGTAGCTAAGACAGCCCAGTGACGATGATCAATT
CTACGTCAGGAAGAAATCAAGAAGAAAATGGGGTTCACAAATG
>haplo470 /amp=amp65 /SNPs=rs150265376:162:T;chr3at156837638:221:T;rs77927407:313:C;chr3at156837789:372:G;
GTGCTCCCCATCAACCAATCAGGACTCAGCTGCATTGATCAATCAGAACCAAGCCAGTTT
GAATTGTTCATTTGCATAAATGGACCTGATTGGGAACCCAGGTAGGAATTTTCTCTGTAA
ACGCCAAACTGTCTCTTTGTTCTCTTCATTTTACACTTAGGGTTATGTTTCCTCGTCTGT
AAACTGTTCATTGTAATAAAGTCTGTTTCCTCTAAATTCCTTTTCAGAGAACTTTTGTTC
ACACATAAAACCACAGGTCACGTGATTTTTTTGTTTGTTTTTGGAATGGTATGCACAGAT
AAATTTAAAATTACAGTCAAGGGAGGGGTAGCTAAGACAGCCCAGTGACGATGATCAATT
CTACGTCAGGAAGAAATCAAGAAGAAAATGGGGTTCACAAATG
>haplo471 /amp=amp65 /SNPs=rs150265376:162:C;chr3at156837638:221:T;rs77927407:313:G;chr3at156837789:372:G;
GTGCTCCCCATCAACCAATCAGGACTCAGCTGCATTGATCAATCAGAACCAAGCCAGTTT
GAATTGTTCATTTGCATAAATGGACCTGATTGGGAACCCAGGTAGGAATTTTCTCTGTAA
ACGCCAAACTGTCTCTTTGTTCTCTTCATTTTACACTTAGGGCTATGTTTCCTCGTCTGT
AAACTGTTCATTGTAATAAAGTCTGTTTCCTCTAAATTCCTTTTCAGAGAACTTTTGTTC
ACACATAAAACCACAGGTCACGTGATTTTTTTGTTTGTTTTTGGAATGGTATGCACAGAT
AAATTTAAAATTAGAGTCAAGGGAGGGGTAGCTAAGACAGCCCAGTGACGATGATCAATT
CTACGTCAGGAAGAAATCAAGAAGAAAATGGGGTTCACAAATG
>haplo472 /amp=amp65 /SNPs=rs150265376:162:C;chr3at156837638:221:C;rs77927407:313:C;chr3at156837789:372:G;
GTGCTCCCCATCAACCAATCAGGACTCAGCTGCATTGATCAATCAGAACCAAGCCAGTTT
GAATTGTTCATTTGCATAAATGGACCTGATTGGGAACCCAGGTAGGAATTTTCTCTGTAA
ACGCCAAACTGTCTCTTTGTTCTCTTCATTTTACACTTAGGGCTATGTTTCCTCGTCTGT
AAACTGTTCATTGTAATAAAGTCTGTTTCCTCTAAATTCCTCTTCAGAGAACTTTTGTTC
ACACATAAAACCACAGGTCACGTGATTTTTTTGTTTGTTTTTGGAATGGTATGCACAGAT
AAATTTAAAATTACAGTCAAGGGAGGGGTAGCTAAGACAGCCCAGTGACGATGATCAATT
CTACGTCAGGAAGAAATCAAGAAGAAAATGGGGTTCACAAATG
>haplo473 /amp=amp65 /SNPs=rs150265376:162:C;chr3at156837638:221:T;rs77927407:313:C;chr3at156837789:372:A;
GTGCTCCCCATCAACCAATCAGGACTCAGCTGCATTGATCAATCAGAACCAAGCCAGTTT
GAATTGTTCATTTGCATAAATGGACCTGATTGGGAACCCAGGTAGGAATTTTCTCTGTAA
ACGCCAAACTGTCTCTTTGTTCTCTTCATTTTACACTTAGGGCTATGTTTCCTCGTCTGT
AAACTGTTCATTGTAATAAAGTCTGTTTCCTCTAAATTCCTTTTCAGAGAACTTTTGTTC
ACACATAAAACCACAGGTCACGTGATTTTTTTGTTTGTTTTTGGAATGGTATGCACAGAT
AAATTTAAAATTACAGTCAAGGGAGGGGTAGCTAAGACAGCCCAGTGACGATGATCAATT
CTACGTCAGGAAAAAATCAAGAAGAAAATGGGGTTCACAAATG
>haplo1181 /amp=amp173 /SNPs=chr3at157029727:97:C;chr3at157029740:110:G;rs191690726:226:A;chr3at157029885:255:A;chr3at157029886:256:G;chr3at157029892:262:A;
AAATTTGAATGAAATGTACAAAGAATTCCATTTTACTCTACACTGAGGCAATTGTGGCAT
TTCCTTTATTTTTAATACTGCATGTTGAATTCCTAAACACAAGCCAAAAAGTAGTGATGC
AATCGTTTCATATGTCTTTAGTGTCTTACAGAGCATTACAAATAAACTTCTGATAAATCA
TGCTCATTTTTCATATTATTAGAATTCTTCATCATTTAAAAATATTATGTTAGTTTCACA
AGAGACCAGTTCTGGAGTACTTAATTTGCTACTCATTTGTATTATGAATTTGTTTAATAT
TGGCATGCTTGTCTCCCTTTTCAACAGTAAAACAAGGACAGACACCATGATCATTTATTC
TCAGAACATCTGGTTTGCTCAGTAAGCATCCAATACTTATTAC
>haplo1182 /amp=amp173 /SNPs=chr3at157029727:97:C;chr3at157029740:110:G;rs191690726:226:A;chr3at157029885:255:A;chr3at157029886:256:A;chr3at157029892:262:A;
AAATTTGAATGAAATGTACAAAGAATTCCATTTTACTCTACACTGAGGCAATTGTGGCAT
TTCCTTTATTTTTAATACTGCATGTTGAATTCCTAAACACAAGCCAAAAAGTAGTGATGC
AATCGTTTCATATGTCTTTAGTGTCTTACAGAGCATTACAAATAAACTTCTGATAAATCA
TGCTCATTTTTCATATTATTAGAATTCTTCATCATTTAAAAATATTATGTTAGTTTCACA
AGAGACCAGTTCTGGAATACTTAATTTGCTACTCATTTGTATTATGAATTTGTTTAATAT
TGGCATGCTTGTCTCCCTTTTCAACAGTAAAACAAGGACAGACACCATGATCATTTATTC
TCAGAACATCTGGTTTGCTCAGTAAGCATCCAATACTTATTAC
>haplo1183 /amp=amp173 /SNPs=chr3at157029727:97:C;chr3at157029740:110:G;rs191690726:226:G;chr3at157029885:255:A;chr3at157029886:256:G;chr3at157029892:262:A;
AAATTTGAATGAAATGTACAAAGAATTCCATTTTACTCTACACTGAGGCAATTGTGGCAT
TTCCTTTATTTTTAATACTGCATGTTGAATTCCTAAACACAAGCCAAAAAGTAGTGATGC
AATCGTTTCATATGTCTTTAGTGTCTTACAGAGCATTACAAATAAACTTCTGATAAATCA
TGCTCATTTTTCATATTATTAGAATTCTTCATCATTTAAAAATATTGTGTTAGTTTCACA
AGAGACCAGTTCTGGAGTACTTAATTTGCTACTCATTTGTATTATGAATTTGTTTAATAT
TGGCATGCTTGTCTCCCTTTTCAACAGTAAAACAAGGACAGACACCATGATCATTTATTC
TCAGAACATCTGGTTTGCTCAGTAAGCATCCAATACTTATTAC
>haplo1184 /amp=amp173 /SNPs=chr3at157029727:97:C;chr3at157029740:110:A;rs191690726:226:A;chr3at157029885:255:A;chr3at157029886:256:G;chr3at157029892:262:A;
AAATTTGAATGAAATGTACAAAGAATTCCATTTTACTCTACACTGAGGCAATTGTGGCAT
TTCCTTTATTTTTAATACTGCATGTTGAATTCCTAAACACAAGCCAAAAAATAGTGATGC
AATCGTTTCATATGTCTTTAGTGTCTTACAGAGCATTACAAATAAACTTCTGATAAATCA
TGCTCATTTTTCATATTATTAGAATTCTTCATCATTTAAAAATATTATGTTAGTTTCACA
AGAGACCAGTTCTGGAGTACTTAATTTGCTACTCATTTGTATTATGAATTTGTTTAATAT
TGGCATGCTTGTCTCCCTTTTCAACAGTAAAACAAGGACAGACACCATGATCATTTATTC
TCAGAACATCTGGTTTGCTCAGTAAGCATCCAATACTTATTAC
>haplo1185 /amp=amp173 /SNPs=chr3at157029727:97:C;chr3at157029740:110:G;rs191690726:226:A;chr3at157029885:255:T;chr3at157029886:256:G;chr3at157029892:262:A;
AAATTTGAATGAAATGTACAAAGAATTCCATTTTACTCTACACTGAGGCAATTGTGGCAT
TTCCTTTATTTTTAATACTGCATGTTGAATTCCTAAACACAAGCCAAAAAGTAGTGATGC
AATCGTTTCATATGTCTTTAGTGTCTTACAGAGCATTACAAATAAACTTCTGATAAATCA
TGCTCATTTTTCATATTATTAGAATTCTTCATCATTTAAAAATATTATGTTAGTTTCACA
AGAGACCAGTTCTGGTGTACTTAATTTGCTACTCATTTGTATTATGAATTTGTTTAATAT
TGGCATGCTTGTCTCCCTTTTCAACAGTAAAACAAGGACAGACACCATGATCATTTATTC
TCAGAACATCTGGTTTGCTCAGTAAGCATCCAATACTTATTAC
>haplo1186 /amp=amp173 /SNPs=chr3at157029727:97:C;chr3at157029740:110:G;rs191690726:226:A;chr3at157029885:255:A;chr3at157029886:256:G;chr3at157029892:262:G;
AAATTTGAATGAAATGTACAAAGAATTCCATTTTACTCTACACTGAGGCAATTGTGGCAT
TTCCTTTATTTTTAATACTGCATGTTGAATTCCTAAACACAAGCCAAAAAGTAGTGATGC
AATCGTTTCATATGTCTTTAGTGTCTTACAGAGCATTACAAATAAACTTCTGATAAATCA
TGCTCATTTTTCATATTATTAGAATTCTTCATCATTTAAAAATATTATGTTAGTTTCACA
AGAGACCAGTTCTGGAGTACTTGATTTGCTACTCATTTGTATTATGAATTTGTTTAATAT
TGGCATGCTTGTCTCCCTTTTCAACAGTAAAACAAGGACAGACACCATGATCATTTATTC
TCAGAACATCTGGTTTGCTCAGTAAGCATCCAATACTTATTAC
>haplo1187 /amp=amp173 /SNPs=chr3at157029727:97:T;chr3at157029740:110:G;rs191690726:226:A;chr3at157029885:255:A;chr3at157029886:256:G;chr3at157029892:262:A;
AAATTTGAATGAAATGTACAAAGAATTCCATTTTACTCTACACTGAGGCAATTGTGGCAT
TTCCTTTATTTTTAATACTGCATGTTGAATTCCTAAATACAAGCCAAAAAGTAGTGATGC
AATCGTTTCATATGTCTTTAGTGTCTTACAGAGCATTACAAATAAACTTCTGATAAATCA
TGCTCATTTTTCATATTATTAGAATTCTTCATCATTTAAAAATATTATGTTAGTTTCACA
AGAGACCAGTTCTGGAGTACTTAATTTGCTACTCATTTGTATTATGAATTTGTTTAATAT
TGGCATGCTTGTCTCCCTTTTCAACAGTAAAACAAGGACAGACACCATGATCATTTATTC
TCAGAACATCTGGTTTGCTCAGTAAGCATCCAATACTTATTAC
>haplo153 /amp=amp20 /SNPs=rs114902032:44:C;rs185612854:71:G;chr3at156800347:91:C;chr3at156800349:93:G;rs11712937:128:C;rs180849426:322:T;rs143455332:378:C;
ATGCCAGTGCTGTGCTGCAGGAGCAAAGGCCGTGGAGGAAGAGGCTTTGGCTTTGTTGCG
AGTCCTTGCCAGAGCCAGGCAAAGCCAGTCACCGCTTTGTTCAGATGACTCAGGTAAATA
AATGAGGCCGCACAGGCTGTCCTGACACCACACACCTCTAGAATACCCTGGCTGTGCTGG
GAGCTATTGGTGTCAGCTGAGTATTTTCATCCCTGTCCAAGTCACAATGATCTGACTGTA
CCAGCCTGTGTGGATGTTGCTAAGAGGAGGCAGACAGCACCATGAGCTCCCTTAGATGAC
GATCGGCATGATGTTCCTGCTGTGGCAGCGCTCAGCTCTTGCCAATGCTCTTCTCTGCTT
TGCTCACTTTAAGCCTCCCTTAATTTTTTTGAAGCCCAGTTTCCACATTGCTG
>haplo154 /amp=amp20 /SNPs=rs114902032:44:C;rs185612854:71:G;chr3at156800347:91:C;chr3at156800349:93:G;rs11712937:128:T;rs180849426:322:T;rs143455332:378:C;
ATGCCAGTGCTGTGCTGCAGGAGCAAAGGCCGTGGAGGAAGAGGCTTTGGCTTTGTTGCG
AGTCCTTGCCAGAGCCAGGCAAAGCCAGTCACCGCTTTGTTCAGATGACTCAGGTAAATA
AATGAGGCTGCACAGGCTGTCCTGACACCACACACCTCTAGAATACCCTGGCTGTGCTGG
GAGCTATTGGTGTCAGCTGAGTATTTTCATCCCTGTCCAAGTCACAATGATCTGACTGTA
CCAGCCTGTGTGGATGTTGCTAAGAGGAGGCAGACAGCACCATGAGCTCCCTTAGATGAC
GATCGGCATGATGTTCCTGCTGTGGCAGCGCTCAGCTCTTGCCAATGCTCTTCTCTGCTT
TGCTCACTTTAAGCCTCCCTTAATTTTTTTGAAGCCCAGTTTCCACATTGCTG
>haplo155 /amp=amp20 /SNPs=rs114902032:44:C;rs185612854:71:G;chr3at156800347:91:G;chr3at156800349:93:G;rs11712937:128:T;rs180849426:322:T;rs143455332:378:C;
ATGCCAGTGCTGTGCTGCAGGAGCAAAGGCCGTGGAGGAAGAGGCTTTGGCTTTGTTGCG
AGTCCTTGCCAGAGCCAGGCAAAGCCAGTCAGCGCTTTGTTCAGATGACTCAGGTAAATA
AATGAGGCTGCACAGGCTGTCCTGACACCACACACCTCTAGAATACCCTGGCTGTGCTGG
GAGCTATTGGTGTCAGCTGAGTATTTTCATCCCTGTCCAAGTCACAATGATCTGACTGTA
CCAGCCTGTGTGGATGTTGCTAAGAGGAGGCAGACAGCACCATGAGCTCCCTTAGATGAC
GATCGGCATGATGTTCCTGCTGTGGCAGCGCTCAGCTCTTGCCAATGCTCTTCTCTGCTT
TGCTCACTTTAAGCCTCCCTTAATTTTTTTGAAGCCCAGTTTCCACATTGCTG
>haplo156 /amp=amp20 /SNPs=rs114902032:44:C;rs185612854:71:G;chr3at156800347:91:C;chr3at156800349:93:G;rs11712937:128:C;rs180849426:322:C;rs143455332:378:C;
ATGCCAGTGCTGTGCTGCAGGAGCAAAGGCCGTGGAGGAAGAGGCTTTGGCTTTGTTGCG
AGTCCTTGCCAGAGCCAGGCAAAGCCAGTCACCGCTTTGTTCAGATGACTCAGGTAAATA
AATGAGGCCGCACAGGCTGTCCTGACACCACACACCTCTAGAATACCCTGGCTGTGCTGG
GAGCTATTGGTGTCAGCTGAGTATTTTCATCCCTGTCCAAGTCACAATGATCTGACTGTA
CCAGCCTGTGTGGATGTTGCTAAGAGGAGGCAGACAGCACCATGAGCTCCCTTAGATGAC
GATCGGCATGATGTTCCTGCTGCGGCAGCGCTCAGCTCTTGCCAATGCTCTTCTCTGCTT
TGCTCACTTTAAGCCTCCCTTAATTTTTTTGAAGCCCAGTTTCCACATTGCTG
>haplo157 /amp=amp20 /SNPs=rs114902032:44:C;rs185612854:71:G;chr3at156800347:91:C;chr3at156800349:93:G;rs11712937:128:C;rs180849426:322:T;rs143455332:378:T;
ATGCCAGTGCTGTGCTGCAGGAGCAAAGGCCGTGGAGGAAGAGGCTTTGGCTTTGTTGCG
AGTCCTTGCCAGAGCCAGGCAAAGCCAGTCACCGCTTTGTTCAGATGACTCAGGTAAATA
AATGAGGCCGCACAGGCTGTCCTGACACCACACACCTCTAGAATACCCTGGCTGTGCTGG
GAGCTATTGGTGTCAGCTGAGTATTTTCATCCCTGTCCAAGTCACAATGATCTGACTGTA
CCAGCCTGTGTGGATGTTGCTAAGAGGAGGCAGACAGCACCATGAGCTCCCTTAGATGAC
GATCGGCATGATGTTCCTGCTGTGGCAGCGCTCAGCTCTTGCCAATGCTCTTCTCTGCTT
TGCTCACTTTAAGCCTCCTTTAATTTTTTTGAAGCCCAGTTTCCACATTGCTG
>haplo158 /amp=amp20 /SNPs=rs114902032:44:C;rs185612854:71:C;chr3at156800347:91:C;chr3at156800349:93:G;rs11712937:128:T;rs180849426:322:T;rs143455332:378:C;
ATGCCAGTGCTGTGCTGCAGGAGCAAAGGCCGTGGAGGAAGAGGCTTTGGCTTTGTTGCG
AGTCCTTGCCACAGCCAGGCAAAGCCAGTCACCGCTTTGTTCAGATGACTCAGGTAAATA
AATGAGGCTGCACAGGCTGTCCTGACACCACACACCTCTAGAATACCCTGGCTGTGCTGG
GAGCTATTGGTGTCAGCTGAGTATTTTCATCCCTGTCCAAGTCACAATGATCTGACTGTA
CCAGCCTGTGTGGATGTTGCTAAGAGGAGGCAGACAGCACCATGAGCTCCCTTAGATGAC
GATCGGCATGATGTTCCTGCTGTGGCAGCGCTCAGCTCTTGCCAATGCTCTTCTCTGCTT
TGCTCACTTTAAGCCTCCCTTAATTTTTTTGAAGCCCAGTTTCCACATTGCTG
>haplo159 /amp=amp20 /SNPs=rs114902032:44:G;rs185612854:71:G;chr3at156800347:91:C;chr3at156800349:93:G;rs11712937:128:C;rs180849426:322:T;rs143455332:378:C;
ATGCCAGTGCTGTGCTGCAGGAGCAAAGGCCGTGGAGGAAGAGGGTTTGGCTTTGTTGCG
AGTCCTTGCCAGAGCCAGGCAAAGCCAGTCACCGCTTTGTTCAGATGACTCAGGTAAATA
AATGAGGCCGCACAGGCTGTCCTGACACCACACACCTCTAGAATACCCTGGCTGTGCTGG
GAGCTATTGGTGTCAGCTGAGTATTTTCATCCCTGTCCAAGTCACAATGATCTGACTGTA
CCAGCCTGTGTGGATGTTGCTAAGAGGAGGCAGACAGCACCATGAGCTCCCTTAGATGAC
GATCGGCATGATGTTCCTGCTGTGGCAGCGCTCAGCTCTTGCCAATGCTCTTCTCTGCTT
TGCTCACTTTAAGCCTCCCTTAATTTTTTTGAAGCCCAGTTTCCACATTGCTG
>haplo160 /amp=amp20 /SNPs=rs114902032:44:C;rs185612854:71:G;chr3at156800347:91:C;chr3at156800349:93:A;rs11712937:128:T;rs180849426:322:T;rs143455332:378:C;
ATGCCAGTGCTGTGCTGCAGGAGCAAAGGCCGTGGAGGAAGAGGCTTTGGCTTTGTTGCG
AGTCCTTGCCAGAGCCAGGCAAAGCCAGTCACCACTTTGTTCAGATGACTCAGGTAAATA
AATGAGGCTGCACAGGCTGTCCTGACACCACACACCTCTAGAATACCCTGGCTGTGCTGG
GAGCTATTGGTGTCAGCTGAGTATTTTCATCCCTGTCCAAGTCACAATGATCTGACTGTA
CCAGCCTGTGTGGATGTTGCTAAGAGGAGGCAGACAGCACCATGAGCTCCCTTAGATGAC
GATCGGCATGATGTTCCTGCTGTGGCAGCGCTCAGCTCTTGCCAATGCTCTTCTCTGCTT
TGCTCACTTTAAGCCTCCCTTAATTTTTTTGAAGCCCAGTTTCCACATTGCTG
>haplo717 /amp=amp110 /SNPs=rs201379240:97:G;chr3at156868321:373:A;rs140969626:389:A;
GGCAACGGAATCTAAACCATAAGAACAGAATGTTTTAAATTAAATTTTTGCTAAATCTGT
ATTGGAACCACCGAAAATTTGTGTGATTTATCCTACAGAACAAAATGGGAAATATACACC
TACCTGAAGTGCTCTAGCTGCAAGGTAGATGCAAGCACATGCTATAGTCTCTGGTTGAAA
TCGAACAAACACATTGGTTCGAAGACTGTCATTCATGTAATTCCTGAAAAATATTTCAAC
TATAAGCTTGCATGTAAACAAACCAGTTCTTCTGAAGCTTACATAAAATTGGAGACTCAA
TCTACTTTATTCTTTTTTCTTCTCTTATTTATATTCACATCCTCATATTCTAGCATATAA
CAACTCTTAACTCAAAAAAATCAGTAAGCAATAAGAATTTAATACTAGGACCATATGCGA
>haplo718 /amp=amp110 /SNPs=rs201379240:97:G;chr3at156868321:373:C;rs140969626:389:A;
GGCAACGGAATCTAAACCATAAGAACAGAATGTTTTAAATTAAATTTTTGCTAAATCTGT
ATTGGAACCACCGAAAATTTGTGTGATTTATCCTACAGAACAAAATGGGAAATATACACC
TACCTGAAGTGCTCTAGCTGCAAGGTAGATGCAAGCACATGCTATAGTCTCTGGTTGAAA
TCGAACAAACACATTGGTTCGAAGACTGTCATTCATGTAATTCCTGAAAAATATTTCAAC
TATAAGCTTGCATGTAAACAAACCAGTTCTTCTGAAGCTTACATAAAATTGGAGACTCAA
TCTACTTTATTCTTTTTTCTTCTCTTATTTATATTCACATCCTCATATTCTAGCATATAA
CAACTCTTAACTCCAAAAAATCAGTAAGCAATAAGAATTTAATACTAGGACCATATGCGA
>haplo719 /amp=amp110 /SNPs=rs201379240:97:T;chr3at156868321:373:A;rs140969626:389:A;
GGCAACGGAATCTAAACCATAAGAACAGAATGTTTTAAATTAAATTTTTGCTAAATCTGT
ATTGGAACCACCGAAAATTTGTGTGATTTATCCTACATAACAAAATGGGAAATATACACC
TACCTGAAGTGCTCTAGCTGCAAGGTAGATGCAAGCACATGCTATAGTCTCTGGTTGAAA
TCGAACAAACACATTGGTTCGAAGACTGTCATTCATGTAATTCCTGAAAAATATTTCAAC
TATAAGCTTGCATGTAAACAAACCAGTTCTTCTGAAGCTTACATAAAATTGGAGACTCAA
TCTACTTTATTCTTTTTTCTTCTCTTATTTATATTCACATCCTCATATTCTAGCATATAA
CAACTCTTAACTCAAAAAAATCAGTAAGCAATAAGAATTTAATACTAGGACCATATGCGA
>haplo720 /amp=amp110 /SNPs=rs201379240:97:G;chr3at156868321:373:A;rs140969626:389:C;
GGCAACGGAATCTAAACCATAAGAACAGAATGTTTTAAATTAAATTTTTGCTAAATCTGT
ATTGGAACCACCGAAAATTTGTGTGATTTATCCTACAGAACAAAATGGGAAATATACACC
TACCTGAAGTGCTCTAGCTGCAAGGTAGATGCAAGCACATGCTATAGTCTCTGGTTGAAA
TCGAACAAACACATTGGTTCGAAGACTGTCATTCATGTAATTCCTGAAAAATATTTCAAC
TATAAGCTTGCATGTAAACAAACCAGTTCTTCTGAAGCTTACATAAAATTGGAGACTCAA
TCTACTTTATTCTTTTTTCTTCTCTTATTTATATTCACATCCTCATATTCTAGCATATAA
CAACTCTTAACTCAAAAAAATCAGTAAGCCATAAGAATTTAATACTAGGACCATATGCGA
>haplo1088 /amp=amp159 /SNPs=rs78109201:81:T;rs144069887:161:G;rs7610214:171:C;rs12631461:176:C;rs28671546:242:T;
AAGTAACTAGGACTACAAGTGCATGCCATCACACCTGGATAATTTTTAATTTTTTTTTGT
AGAGATGGGGTCTTACCATGCTGCCCAGGCTGGACTTGAACTTTTGACCTCAAGTGATCC
TCCCATTTCTGCCTCCCAAAGTTTTGGGATTATAAGCATGAGCCACTGCACCTGGCCCTC
TTCTGTTTTTGAGTAACTCATCCACGTATTCATTGAAACTTCCATTTACAAGACAGTAAA
CTTCCATTTACAAGACTGTAAACTTCCATTTACAAGACAGTAAATCAATCTACAACCCAG
TAATAGATTGAGCTGCTTTGGGAGAATTTCCTGTTATCTGTGGTTGCTTCCTTCTCTTCC
TAGACTTTCTGCTTGTTTCTGCTTGTTCTCGTGACAGTCTGGAA
>haplo1089 /amp=amp159 /SNPs=rs78109201:81:T;rs144069887:161:G;rs7610214:171:T;rs12631461:176:C;rs28671546:242:G;
AAGTAACTAGGACTACAAGTGCATGCCATCACACCTGGATAATTTTTAATTTTTTTTTGT
AGAGATGGGGTCTTACCATGCTGCCCAGGCTGGACTTGAACTTTTGACCTCAAGTGATCC
TCCCATTTCTGCCTCCCAAAGTTTTGGGATTATAAGCATGAGCCACTGCACTTGGCCCTC
TTCTGTTTTTGAGTAACTCATCCACGTATTCATTGAAACTTCCATTTACAAGACAGTAAA
CTGCCATTTACAAGACTGTAAACTTCCATTTACAAGACAGTAAATCAATCTACAACCCAG
TAATAGATTGAGCTGCTTTGGGAGAATTTCCTGTTATCTGTGGTTGCTTCCTTCTCTTCC
TAGACTTTCTGCTTGTTTCTGCTTGTTCTCGTGACAGTCTGGAA
>haplo1090 /amp=amp159 /SNPs=rs78109201:81:T;rs144069887:161:G;rs7610214:171:C;rs12631461:176:C;rs28671546:242:G;
AAGTAACTAGGACTACAAGTGCATGCCATCACACCTGGATAATTTTTAATTTTTTTTTGT
AGAGATGGGGTCTTACCATGCTGCCCAGGCTGGACTTGAACTTTTGACCTCAAGTGATCC
TCCCATTTCTGCCTCCCAAAGTTTTGGGATTATAAGCATGAGCCACTGCACCTGGCCCTC
TTCTGTTTTTGAGTAACTCATCCACGTATTCATTGAAACTTCCATTTACAAGACAGTAAA
CTGCCATTTACAAGACTGTAAACTTCCATTTACAAGACAGTAAATCAATCTACAACCCAG
TAATAGATTGAGCTGCTTTGGGAGAATTTCCTGTTATCTGTGGTTGCTTCCTTCTCTTCC
TAGACTTTCTGCTTGTTTCTGCTTGTTCTCGTGACAGTCTGGAA
>haplo1091 /amp=amp159 /SNPs=rs78109201:81:G;rs144069887:161:G;rs7610214:171:C;rs12631461:176:C;rs28671546:242:G;
AAGTAACTAGGACTACAAGTGCATGCCATCACACCTGGATAATTTTTAATTTTTTTTTGT
AGAGATGGGGTCTTACCATGCGGCCCAGGCTGGACTTGAACTTTTGACCTCAAGTGATCC
TCCCATTTCTGCCTCCCAAAGTTTTGGGATTATAAGCATGAGCCACTGCACCTGGCCCTC
TTCTGTTTTTGAGTAACTCATCCACGTATTCATTGAAACTTCCATTTACAAGACAGTAAA
CTGCCATTTACAAGACTGTAAACTTCCATTTACAAGACAGTAAATCAATCTACAACCCAG
TAATAGATTGAGCTGCTTTGGGAGAATTTCCTGTTATCTGTGGTTGCTTCCTTCTCTTCC
TAGACTTTCTGCTTGTTTCTGCTTGTTCTCGTGACAGTCTGGAA
>haplo1092 /amp=amp159 /SNPs=rs78109201:81:T;rs144069887:161:C;rs7610214:171:C;rs12631461:176:C;rs28671546:242:G;
AAGTAACTAGGACTACAAGTGCATGCCATCACACCTGGATAATTTTTAATTTTTTTTTGT
AGAGATGGGGTCTTACCATGCTGCCCAGGCTGGACTTGAACTTTTGACCTCAAGTGATCC
TCCCATTTCTGCCTCCCAAAGTTTTGGGATTATAAGCATGACCCACTGCACCTGGCCCTC
TTCTGTTTTTGAGTAACTCATCCACGTATTCATTGAAACTTCCATTTACAAGACAGTAAA
CTGCCATTTACAAGACTGTAAACTTCCATTTACAAGACAGTAAATCAATCTACAACCCAG
TAATAGATTGAGCTGCTTTGGGAGAATTTCCTGTTATCTGTGGTTGCTTCCTTCTCTTCC
TAGACTTTCTGCTTGTTTCTGCTTGTTCTCGTGACAGTCTGGAA
>haplo1093 /amp=amp159 /SNPs=rs78109201:81:T;rs144069887:161:G;rs7610214:171:C;rs12631461:176:T;rs28671546:242:G;
AAGTAACTAGGACTACAAGTGCATGCCATCACACCTGGATAATTTTTAATTTTTTTTTGT
AGAGATGGGGTCTTACCATGCTGCCCAGGCTGGACTTGAACTTTTGACCTCAAGTGATCC
TCCCATTTCTGCCTCCCAAAGTTTTGGGATTATAAGCATGAGCCACTGCACCTGGCTCTC
TTCTGTTTTTGAGTAACTCATCCACGTATTCATTGAAACTTCCATTTACAAGACAGTAAA
CTGCCATTTACAAGACTGTAAACTTCCATTTACAAGACAGTAAATCAATCTACAACCCAG
TAATAGATTGAGCTGCTTTGGGAGAATTTCCTGTTATCTGTGGTTGCTTCCTTCTCTTCC
TAGACTTTCTGCTTGTTTCTGCTTGTTCTCGTGACAGTCTGGAA
>haplo1094 /amp=amp159 /SNPs=rs78109201:81:T;rs144069887:161:G;rs7610214:171:T;rs12631461:176:C;rs28671546:242:T;
AAGTAACTAGGACTACAAGTGCATGCCATCACACCTGGATAATTTTTAATTTTTTTTTGT
AGAGATGGGGTCTTACCATGCTGCCCAGGCTGGACTTGAACTTTTGACCTCAAGTGATCC
TCCCATTTCTGCCTCCCAAAGTTTTGGGATTATAAGCATGAGCCACTGCACTTGGCCCTC
TTCTGTTTTTGAGTAACTCATCCACGTATTCATTGAAACTTCCATTTACAAGACAGTAAA
CTTCCATTTACAAGACTGTAAACTTCCATTTACAAGACAGTAAATCAATCTACAACCCAG
TAATAGATTGAGCTGCTTTGGGAGAATTTCCTGTTATCTGTGGTTGCTTCCTTCTCTTCC
TAGACTTTCTGCTTGTTTCTGCTTGTTCTCGTGACAGTCTGGAA
>haplo592 /amp=amp85 /SNPs=chr3at156848162:63:G;rs192104371:92:G;rs373010886:184:G;rs7642442:201:G;chr3at156848306:207:G;rs114472236:323:C;chr3at156848465:366:G;
GTGGAATGTAGGGTCTCTTCTGCCCAGAGGTGGAAAGTCGAGCAGTGCTTTGGGGTCTGC
GGGGCTCTCCAGCGATGATTTGGGGTGCTCATGGCAGGGCTGAGCTGGGCAACAATATGA
GGAGAGGTTTTGCTTCTTGGTCCCTGTCCCATCTGCTTAGAGTATCCGGGTTGTCTGGGG
CTCCGAGGGAGGAGCACTACAGCAGGAGCCAGGAATTCGCCTGCCTCTGCCACCGTGTGA
CCCCGCATGACACTGACCCTCCCAGGGGGAGCCTCCCTTTCCTGGCCCTTGAGTGGGGCA
ATAACTCCTGCCCCACCCGCTGGCTTTCTGGGTCTCATGTGGTGAGGAGCAAACACGACA
CTCTCTGAGGAAACGCGGTGAGAAGCAAGAGCCCTTTGTGA
>haplo593 /amp=amp85 /SNPs=chr3at156848162:63:G;rs192104371:92:G;rs373010886:184:C;rs7642442:201:G;chr3at156848306:207:G;rs114472236:323:C;chr3at156848465:366:G;
GTGGAATGTAGGGTCTCTTCTGCCCAGAGGTGGAAAGTCGAGCAGTGCTTTGGGGTCTGC
GGGGCTCTCCAGCGATGATTTGGGGTGCTCATGGCAGGGCTGAGCTGGGCAACAATATGA
GGAGAGGTTTTGCTTCTTGGTCCCTGTCCCATCTGCTTAGAGTATCCGGGTTGTCTGGGG
CTCCCAGGGAGGAGCACTACAGCAGGAGCCAGGAATTCGCCTGCCTCTGCCACCGTGTGA
CCCCGCATGACACTGACCCTCCCAGGGGGAGCCTCCCTTTCCTGGCCCTTGAGTGGGGCA
ATAACTCCTGCCCCACCCGCTGGCTTTCTGGGTCTCATGTGGTGAGGAGCAAACACGACA
CTCTCTGAGGAAACGCGGTGAGAAGCAAGAGCCCTTTGTGA
>haplo594 /amp=amp85 /SNPs=chr3at156848162:63:G;rs192104371:92:G;rs373010886:184:G;rs7642442:201:T;chr3at156848306:207:G;rs114472236:323:C;chr3at156848465:366:G;
GTGGAATGTAGGGTCTCTTCTGCCCAGAGGTGGAAAGTCGAGCAGTGCTTTGGGGTCTGC
GGGGCTCTCCAGCGATGATTTGGGGTGCTCATGGCAGGGCTGAGCTGGGCAACAATATGA
GGAGAGGTTTTGCTTCTTGGTCCCTGTCCCATCTGCTTAGAGTATCCGGGTTGTCTGGGG
CTCCGAGGGAGGAGCACTACATCAGGAGCCAGGAATTCGCCTGCCTCTGCCACCGTGTGA
CCCCGCATGACACTGACCCTCCCAGGGGGAGCCTCCCTTTCCTGGCCCTTGAGTGGGGCA
ATAACTCCTGCCCCACCCGCTGGCTTTCTGGGTCTCATGTGGTGAGGAGCAAACACGACA
CTCTCTGAGGAAACGCGGTGAGAAGCAAGAGCCCTTTGTGA
>haplo595 /amp=amp85 /SNPs=chr3at156848162:63:G;rs192104371:92:G;rs373010886:184:G;rs7642442:201:G;chr3at156848306:207:A;rs114472236:323:C;chr3at156848465:366:G;
GTGGAATGTAGGGTCTCTTCTGCCCAGAGGTGGAAAGTCGAGCAGTGCTTTGGGGTCTGC
GGGGCTCTCCAGCGATGATTTGGGGTGCTCATGGCAGGGCTGAGCTGGGCAACAATATGA
GGAGAGGTTTTGCTTCTTGGTCCCTGTCCCATCTGCTTAGAGTATCCGGGTTGTCTGGGG
CTCCGAGGGAGGAGCACTACAGCAGGAACCAGGAATTCGCCTGCCTCTGCCACCGTGTGA
CCCCGCATGACACTGACCCTCCCAGGGGGAGCCTCCCTTTCCTGGCCCTTGAGTGGGGCA
ATAACTCCTGCCCCACCCGCTGGCTTTCTGGGTCTCATGTGGTGAGGAGCAAACACGACA
CTCTCTGAGGAAACGCGGTGAGAAGCAAGAGCCCTTTGTGA
>haplo596 /amp=amp85 /SNPs=chr3at156848162:63:C;rs192104371:92:G;rs373010886:184:G;rs7642442:201:G;chr3at156848306:207:G;rs114472236:323:C;chr3at156848465:366:G;
GTGGAATGTAGGGTCTCTTCTGCCCAGAGGTGGAAAGTCGAGCAGTGCTTTGGGGTCTGC
GGGCCTCTCCAGCGATGATTTGGGGTGCTCATGGCAGGGCTGAGCTGGGCAACAATATGA
GGAGAGGTTTTGCTTCTTGGTCCCTGTCCCATCTGCTTAGAGTATCCGGGTTGTCTGGGG
CTCCGAGGGAGGAGCACTACAGCAGGAGCCAGGAATTCGCCTGCCTCTGCCACCGTGTGA
CCCCGCATGACACTGACCCTCCCAGGGGGAGCCTCCCTTTCCTGGCCCTTGAGTGGGGCA
ATAACTCCTGCCCCACCCGCTGGCTTTCTGGGTCTCATGTGGTGAGGAGCAAACACGACA
CTCTCTGAGGAAACGCGGTGAGAAGCAAGAGCCCTTTGTGA
>haplo597 /amp=amp85 /SNPs=chr3at156848162:63:G;rs192104371:92:G;rs373010886:184:G;rs7642442:201:G;chr3at156848306:207:G;rs114472236:323:T;chr3at156848465:366:G;
GTGGAATGTAGGGTCTCTTCTGCCCAGAGGTGGAAAGTCGAGCAGTGCTTTGGGGTCTGC
GGGGCTCTCCAGCGATGATTTGGGGTGCTCATGGCAGGGCTGAGCTGGGCAACAATATGA
GGAGAGGTTTTGCTTCTTGGTCCCTGTCCCATCTGCTTAGAGTATCCGGGTTGTCTGGGG
CTCCGAGGGAGGAGCACTACAGCAGGAGCCAGGAATTCGCCTGCCTCTGCCACCGTGTGA
CCCCGCATGACACTGACCCTCCCAGGGGGAGCCTCCCTTTCCTGGCCCTTGAGTGGGGCA
ATAACTCCTGCCCCACCCGCTGGTTTTCTGGGTCTCATGTGGTGAGGAGCAAACACGACA
CTCTCTGAGGAAACGCGGTGAGAAGCAAGAGCCCTTTGTGA
>haplo598 /amp=amp85 /SNPs=chr3at156848162:63:G;rs192104371:92:C;rs373010886:184:G;rs7642442:201:G;chr3at156848306:207:G;rs114472236:323:C;chr3at156848465:366:A;
GTGGAATGTAGGGTCTCTTCTGCCCAGAGGTGGAAAGTCGAGCAGTGCTTTGGGGTCTGC
GGGGCTCTCCAGCGATGATTTGGGGTGCTCATCGCAGGGCTGAGCTGGGCAACAATATGA
GGAGAGGTTTTGCTTCTTGGTCCCTGTCCCATCTGCTTAGAGTATCCGGGTTGTCTGGGG
CTCCGAGGGAGGAGCACTACAGCAGGAGCCAGGAATTCGCCTGCCTCTGCCACCGTGTGA
CCCCGCATGACACTGACCCTCCCAGGGGGAGCCTCCCTTTCCTGGCCCTTGAGTGGGGCA
ATAACTCCTGCCCCACCCGCTGGCTTTCTGGGTCTCATGTGGTGAGGAGCAAACACGACA
CTCTCTAAGGAAACGCGGTGAGAAGCAAGAGCCCTTTGTGA
>haplo1126 /amp=amp164 /SNPs=rs150801673:42:A;chr3at157003313:61:G;chr3at157003386:134:C;chr3at157003394:142:G;chr3at157003437:185:T;chr3at157003509:257:G;rs149932378:270:G;rs147578651:356:G;
CTTGCCACAATGGGTAATCTTTAAGATGCATAAAATCCTAAAATTAAAGGACCAGGTACA
GGTGGTATAATCAATGGCTGCCTAGAAGATGGCTCATCTACAAAGTGGCTTTGTGTTCCA
CAGTCTTTTTAACACTGCTCTTGTGATCCTAAATGCAGTTCCTGAGCCGAGTCAGCATTG
AGAGCTCTCTCCTCTCAAAGGGCACATTAGTGATGAAATATTTCACTTCCAATGACAGCA
TAACTTTTTGGATATAGGCTTATTAGCAACGTGTTTCCACTGGTTGGATTGAGCAAGTGT
AACCAGAAGGCAGAATGGTGAAATGGTTAAGAGCATGGGTTCTAGAGTCAGGCTGCGTTC
AAATTCTGCTGCTGTTAATTTATCTTTGTGACCTTGGGCAG
>haplo1127 /amp=amp164 /SNPs=rs150801673:42:A;chr3at157003313:61:G;chr3at157003386:134:C;chr3at157003394:142:G;chr3at157003437:185:T;chr3at157003509:257:G;rs149932378:270:G;rs147578651:356:A;
CTTGCCACAATGGGTAATCTTTAAGATGCATAAAATCCTAAAATTAAAGGACCAGGTACA
GGTGGTATAATCAATGGCTGCCTAGAAGATGGCTCATCTACAAAGTGGCTTTGTGTTCCA
CAGTCTTTTTAACACTGCTCTTGTGATCCTAAATGCAGTTCCTGAGCCGAGTCAGCATTG
AGAGCTCTCTCCTCTCAAAGGGCACATTAGTGATGAAATATTTCACTTCCAATGACAGCA
TAACTTTTTGGATATAGGCTTATTAGCAACGTGTTTCCACTGGTTGGATTGAGCAAGTGT
AACCAGAAGGCAGAATGGTGAAATGGTTAAGAGCATGGGTTCTAGAGTCAGGCTGCATTC
AAATTCTGCTGCTGTTAATTTATCTTTGTGACCTTGGGCAG
>haplo1128 /amp=amp164 /SNPs=rs150801673:42:A;chr3at157003313:61:G;chr3at157003386:134:C;chr3at157003394:142:G;chr3at157003437:185:T;chr3at157003509:257:A;rs149932378:270:G;rs147578651:356:G;
CTTGCCACAATGGGTAATCTTTAAGATGCATAAAATCCTAAAATTAAAGGACCAGGTACA
GGTGGTATAATCAATGGCTGCCTAGAAGATGGCTCATCTACAAAGTGGCTTTGTGTTCCA
CAGTCTTTTTAACACTGCTCTTGTGATCCTAAATGCAGTTCCTGAGCCGAGTCAGCATTG
AGAGCTCTCTCCTCTCAAAGGGCACATTAGTGATGAAATATTTCACTTCCAATGACAGCA
TAACTTTTTGGATATAGACTTATTAGCAACGTGTTTCCACTGGTTGGATTGAGCAAGTGT
AACCAGAAGGCAGAATGGTGAAATGGTTAAGAGCATGGGTTCTAGAGTCAGGCTGCGTTC
AAATTCTGCTGCTGTTAATTTATCTTTGTGACCTTGGGCAG
>haplo1129 /amp=amp164 /SNPs=rs150801673:42:A;chr3at157003313:61:A;chr3at157003386:134:C;chr3at157003394:142:G;chr3at157003437:185:T;chr3at157003509:257:G;rs149932378:270:G;rs147578651:356:G;
CTTGCCACAATGGGTAATCTTTAAGATGCATAAAATCCTAAAATTAAAGGACCAGGTACA
GATGGTATAATCAATGGCTGCCTAGAAGATGGCTCATCTACAAAGTGGCTTTGTGTTCCA
CAGTCTTTTTAACACTGCTCTTGTGATCCTAAATGCAGTTCCTGAGCCGAGTCAGCATTG
AGAGCTCTCTCCTCTCAAAGGGCACATTAGTGATGAAATATTTCACTTCCAATGACAGCA
TAACTTTTTGGATATAGGCTTATTAGCAACGTGTTTCCACTGGTTGGATTGAGCAAGTGT
AACCAGAAGGCAGAATGGTGAAATGGTTAAGAGCATGGGTTCTAGAGTCAGGCTGCGTTC
AAATTCTGCTGCTGTTAATTTATCTTTGTGACCTTGGGCAG
>haplo1130 /amp=amp164 /SNPs=rs150801673:42:A;chr3at157003313:61:G;chr3at157003386:134:C;chr3at157003394:142:G;chr3at157003437:185:T;chr3at157003509:257:G;rs149932378:270:A;rs147578651:356:G;
CTTGCCACAATGGGTAATCTTTAAGATGCATAAAATCCTAAAATTAAAGGACCAGGTACA
GGTGGTATAATCAATGGCTGCCTAGAAGATGGCTCATCTACAAAGTGGCTTTGTGTTCCA
CAGTCTTTTTAACACTGCTCTTGTGATCCTAAATGCAGTTCCTGAGCCGAGTCAGCATTG
AGAGCTCTCTCCTCTCAAAGGGCACATTAGTGATGAAATATTTCACTTCCAATGACAGCA
TAACTTTTTGGATATAGGCTTATTAGCAACATGTTTCCACTGGTTGGATTGAGCAAGTGT
AACCAGAAGGCAGAATGGTGAAATGGTTAAGAGCATGGGTTCTAGAGTCAGGCTGCGTTC
AAATTCTGCTGCTGTTAATTTATCTTTGTGACCTTGGGCAG
>haplo1131 /amp=amp164 /SNPs=rs150801673:42:A;chr3at157003313:61:G;chr3at157003386:134:C;chr3at157003394:142:T;chr3at157003437:185:T;chr3at157003509:257:G;rs149932378:270:G;rs147578651:356:G;
CTTGCCACAATGGGTAATCTTTAAGATGCATAAAATCCTAAAATTAAAGGACCAGGTACA
GGTGGTATAATCAATGGCTGCCTAGAAGATGGCTCATCTACAAAGTGGCTTTGTGTTCCA
CAGTCTTTTTAACACTGCTCTTTTGATCCTAAATGCAGTTCCTGAGCCGAGTCAGCATTG
AGAGCTCTCTCCTCTCAAAGGGCACATTAGTGATGAAATATTTCACTTCCAATGACAGCA
TAACTTTTTGGATATAGGCTTATTAGCAACGTGTTTCCACTGGTTGGATTGAGCAAGTGT
AACCAGAAGGCAGAATGGTGAAATGGTTAAGAGCATGGGTTCTAGAGTCAGGCTGCGTTC
AAATTCTGCTGCTGTTAATTTATCTTTGTGACCTTGGGCAG
>haplo1132 /amp=amp164 /SNPs=rs150801673:42:A;chr3at157003313:61:G;chr3at157003386:134:C;chr3at157003394:142:G;chr3at157003437:185:C;chr3at157003509:257:G;rs149932378:270:G;rs147578651:356:G;
CTTGCCACAATGGGTAATCTTTAAGATGCATAAAATCCTAAAATTAAAGGACCAGGTACA
GGTGGTATAATCAATGGCTGCCTAGAAGATGGCTCATCTACAAAGTGGCTTTGTGTTCCA
CAGTCTTTTTAACACTGCTCTTGTGATCCTAAATGCAGTTCCTGAGCCGAGTCAGCATTG
AGAGCCCTCTCCTCTCAAAGGGCACATTAGTGATGAAATATTTCACTTCCAATGACAGCA
TAACTTTTTGGATATAGGCTTATTAGCAACGTGTTTCCACTGGTTGGATTGAGCAAGTGT
AACCAGAAGGCAGAATGGTGAAATGGTTAAGAGCATGGGTTCTAGAGTCAGGCTGCGTTC
AAATTCTGCTGCTGTTAATTTATCTTTGTGACCTTGGGCAG
>haplo1133 /amp=amp164 /SNPs=rs150801673:42:C;chr3at157003313:61:G;chr3at157003386:134:C;chr3at157003394:142:G;chr3at157003437:185:T;chr3at157003509:257:G;rs149932378:270:G;rs147578651:356:G;
CTTGCCACAATGGGTAATCTTTAAGATGCATAAAATCCTAAACTTAAAGGACCAGGTACA
GGTGGTATAATCAATGGCTGCCTAGAAGATGGCTCATCTACAAAGTGGCTTTGTGTTCCA
CAGTCTTTTTAACACTGCTCTTGTGATCCTAAATGCAGTTCCTGAGCCGAGTCAGCATTG
AGAGCTCTCTCCTCTCAAAGGGCACATTAGTGATGAAATATTTCACTTCCAATGACAGCA
TAACTTTTTGGATATAGGCTTATTAGCAACGTGTTTCCACTGGTTGGATTGAGCAAGTGT
AACCAGAAGGCAGAATGGTGAAATGGTTAAGAGCATGGGTTCTAGAGTCAGGCTGCGTTC
AAATTCTGCTGCTGTTAATTTATCTTTGTGACCTTGGGCAG
>haplo1134 /amp=amp164 /SNPs=rs150801673:42:A;chr3at157003313:61:G;chr3at157003386:134:T;chr3at157003394:142:G;chr3at157003437:185:T;chr3at157003509:257:G;rs149932378:270:G;rs147578651:356:G;
CTTGCCACAATGGGTAATCTTTAAGATGCATAAAATCCTAAAATTAAAGGACCAGGTACA
GGTGGTATAATCAATGGCTGCCTAGAAGATGGCTCATCTACAAAGTGGCTTTGTGTTCCA
CAGTCTTTTTAACATTGCTCTTGTGATCCTAAATGCAGTTCCTGAGCCGAGTCAGCATTG
AGAGCTCTCTCCTCTCAAAGGGCACATTAGTGATGAAATATTTCACTTCCAATGACAGCA
TAACTTTTTGGATATAGGCTTATTAGCAACGTGTTTCCACTGGTTGGATTGAGCAAGTGT
AACCAGAAGGCAGAATGGTGAAATGGTTAAGAGCATGGGTTCTAGAGTCAGGCTGCGTTC
AAATTCTGCTGCTGTTAATTTATCTTTGTGACCTTGGGCAG
>haplo176 /amp=amp23 /SNPs=chr3at156805312:81:A;chr3at156805356:125:C;chr3at156805379:148:C;rs74491942:231:A;rs186463280:260:T;chr3at156805496:265:G;chr3at156805499:268:T;rs77365271:295:C;chr3at156805554:323:C;rs115631466:417:T;
TAGGAATGTTCCTCCACAACTTTGAATTTCAATTTCCCTTTACAAAAGGCAAAATTTGTT
TTATTCCCCATTGTTGGAGACATTAGTCATGGATGAAACAAATTTAAAACTCCCCCTATG
CCCTGCTTCTTGCCCACCCCACACATTCCCACTCTATATCCTCATTCCAATCTAGTGAAT
CTTAGAAATGACACATTGAATGAAGAGCTTTGCAGGTAACCTTCCCTTCCTAATGAAGTT
TCCTTTTTGCGGGGTTTTGGTGTGTGTGTGTGTGTGTGTTTGTAGTTCCATAATTCTCAA
ATGAAAAATTGCTAAAAGGTCATCTATACAAATCCTTAAGATGGTGAACCTCTACAACCT
TACTTTAATTTTAGGAGATATTTCATTTCATGCCTTAAGTTTTGCAATTATTTTCAGTGT
CTCCTTTTCCAGACTTCTTAGAGGACT
>haplo177 /amp=amp23 /SNPs=chr3at156805312:81:A;chr3at156805356:125:C;chr3at156805379:148:C;rs74491942:231:A;rs186463280:260:T;chr3at156805496:265:G;chr3at156805499:268:T;rs77365271:295:A;chr3at156805554:323:C;rs115631466:417:T;
TAGGAATGTTCCTCCACAACTTTGAATTTCAATTTCCCTTTACAAAAGGCAAAATTTGTT
TTATTCCCCATTGTTGGAGACATTAGTCATGGATGAAACAAATTTAAAACTCCCCCTATG
CCCTGCTTCTTGCCCACCCCACACATTCCCACTCTATATCCTCATTCCAATCTAGTGAAT
CTTAGAAATGACACATTGAATGAAGAGCTTTGCAGGTAACCTTCCCTTCCTAATGAAGTT
TCCTTTTTGCGGGGTTTTGGTGTGTGTGTGTGTGTGTGTTTGTAGTTCCATAATTATCAA
ATGAAAAATTGCTAAAAGGTCATCTATACAAATCCTTAAGATGGTGAACCTCTACAACCT
TACTTTAATTTTAGGAGATATTTCATTTCATGCCTTAAGTTTTGCAATTATTTTCAGTGT
CTCCTTTTCCAGACTTCTTAGAGGACT
>haplo178 /amp=amp23 /SNPs=chr3at156805312:81:A;chr3at156805356:125:C;chr3at156805379:148:C;rs74491942:231:G;rs186463280:260:T;chr3at156805496:265:G;chr3at156805499:268:T;rs77365271:295:C;chr3at156805554:323:C;rs115631466:417:T;
TAGGAATGTTCCTCCACAACTTTGAATTTCAATTTCCCTTTACAAAAGGCAAAATTTGTT
TTATTCCCCATTGTTGGAGACATTAGTCATGGATGAAACAAATTTAAAACTCCCCCTATG
CCCTGCTTCTTGCCCACCCCACACATTCCCACTCTATATCCTCATTCCAATCTAGTGAAT
CTTAGAAATGACACATTGAATGAAGAGCTTTGCAGGTAACCTTCCCTTCCTGATGAAGTT
TCCTTTTTGCGGGGTTTTGGTGTGTGTGTGTGTGTGTGTTTGTAGTTCCATAATTCTCAA
ATGAAAAATTGCTAAAAGGTCATCTATACAAATCCTTAAGATGGTGAACCTCTACAACCT
TACTTTAATTTTAGGAGATATTTCATTTCATGCCTTAAGTTTTGCAATTATTTTCAGTGT
CTCCTTTTCCAGACTTCTTAGAGGACT
>haplo179 /amp=amp23 /SNPs=chr3at156805312:81:A;chr3at156805356:125:C;chr3at156805379:148:C;rs74491942:231:A;rs186463280:260:T;chr3at156805496:265:G;chr3at156805499:268:T;rs77365271:295:C;chr3at156805554:323:T;rs115631466:417:T;
TAGGAATGTTCCTCCACAACTTTGAATTTCAATTTCCCTTTACAAAAGGCAAAATTTGTT
TTATTCCCCATTGTTGGAGACATTAGTCATGGATGAAACAAATTTAAAACTCCCCCTATG
CCCTGCTTCTTGCCCACCCCACACATTCCCACTCTATATCCTCATTCCAATCTAGTGAAT
CTTAGAAATGACACATTGAATGAAGAGCTTTGCAGGTAACCTTCCCTTCCTAATGAAGTT
TCCTTTTTGCGGGGTTTTGGTGTGTGTGTGTGTGTGTGTTTGTAGTTCCATAATTCTCAA
ATGAAAAATTGCTAAAAGGTCATTTATACAAATCCTTAAGATGGTGAACCTCTACAACCT
TACTTTAATTTTAGGAGATATTTCATTTCATGCCTTAAGTTTTGCAATTATTTTCAGTGT
CTCCTTTTCCAGACTTCTTAGAGGACT
>haplo180 /amp=amp23 /SNPs=chr3at156805312:81:A;chr3at156805356:125:C;chr3at156805379:148:C;rs74491942:231:G;rs186463280:260:T;chr3at156805496:265:G;chr3at156805499:268:C;rs77365271:295:C;chr3at156805554:323:C;rs115631466:417:T;
TAGGAATGTTCCTCCACAACTTTGAATTTCAATTTCCCTTTACAAAAGGCAAAATTTGTT
TTATTCCCCATTGTTGGAGACATTAGTCATGGATGAAACAAATTTAAAACTCCCCCTATG
CCCTGCTTCTTGCCCACCCCACACATTCCCACTCTATATCCTCATTCCAATCTAGTGAAT
CTTAGAAATGACACATTGAATGAAGAGCTTTGCAGGTAACCTTCCCTTCCTGATGAAGTT
TCCTTTTTGCGGGGTTTTGGTGTGTGTGCGTGTGTGTGTTTGTAGTTCCATAATTCTCAA
ATGAAAAATTGCTAAAAGGTCATCTATACAAATCCTTAAGATGGTGAACCTCTACAACCT
TACTTTAATTTTAGGAGATATTTCATTTCATGCCTTAAGTTTTGCAATTATTTTCAGTGT
CTCCTTTTCCAGACTTCTTAGAGGACT
>haplo181 /amp=amp23 /SNPs=chr3at156805312:81:A;chr3at156805356:125:C;chr3at156805379:148:T;rs74491942:231:A;rs186463280:260:T;chr3at156805496:265:G;chr3at156805499:268:T;rs77365271:295:C;chr3at156805554:323:C;rs115631466:417:T;
TAGGAATGTTCCTCCACAACTTTGAATTTCAATTTCCCTTTACAAAAGGCAAAATTTGTT
TTATTCCCCATTGTTGGAGACATTAGTCATGGATGAAACAAATTTAAAACTCCCCCTATG
CCCTGCTTCTTGCCCACCCCACACATTCTCACTCTATATCCTCATTCCAATCTAGTGAAT
CTTAGAAATGACACATTGAATGAAGAGCTTTGCAGGTAACCTTCCCTTCCTAATGAAGTT
TCCTTTTTGCGGGGTTTTGGTGTGTGTGTGTGTGTGTGTTTGTAGTTCCATAATTCTCAA
ATGAAAAATTGCTAAAAGGTCATCTATACAAATCCTTAAGATGGTGAACCTCTACAACCT
TACTTTAATTTTAGGAGATATTTCATTTCATGCCTTAAGTTTTGCAATTATTTTCAGTGT
CTCCTTTTCCAGACTTCTTAGAGGACT
>haplo182 /amp=amp23 /SNPs=chr3at156805312:81:A;chr3at156805356:125:C;chr3at156805379:148:C;rs74491942:231:A;rs186463280:260:T;chr3at156805496:265:G;chr3at156805499:268:T;rs77365271:295:C;chr3at156805554:323:C;rs115631466:417:C;
TAGGAATGTTCCTCCACAACTTTGAATTTCAATTTCCCTTTACAAAAGGCAAAATTTGTT
TTATTCCCCATTGTTGGAGACATTAGTCATGGATGAAACAAATTTAAAACTCCCCCTATG
CCCTGCTTCTTGCCCACCCCACACATTCCCACTCTATATCCTCATTCCAATCTAGTGAAT
CTTAGAAATGACACATTGAATGAAGAGCTTTGCAGGTAACCTTCCCTTCCTAATGAAGTT
TCCTTTTTGCGGGGTTTTGGTGTGTGTGTGTGTGTGTGTTTGTAGTTCCATAATTCTCAA
ATGAAAAATTGCTAAAAGGTCATCTATACAAATCCTTAAGATGGTGAACCTCTACAACCT
TACTTTAATTTTAGGAGATATTTCATTTCATGCCTTAAGTTTTGCAATTATTTTCAGCGT
CTCCTTTTCCAGACTTCTTAGAGGACT
>haplo183 /amp=amp23 /SNPs=chr3at156805312:81:A;chr3at156805356:125:C;chr3at156805379:148:C;rs74491942:231:A;rs186463280:260:T;chr3at156805496:265:G;chr3at156805499:268:C;rs77365271:295:C;chr3at156805554:323:C;rs115631466:417:C;
TAGGAATGTTCCTCCACAACTTTGAATTTCAATTTCCCTTTACAAAAGGCAAAATTTGTT
TTATTCCCCATTGTTGGAGACATTAGTCATGGATGAAACAAATTTAAAACTCCCCCTATG
CCCTGCTTCTTGCCCACCCCACACATTCCCACTCTATATCCTCATTCCAATCTAGTGAAT
CTTAGAAATGACACATTGAATGAAGAGCTTTGCAGGTAACCTTCCCTTCCTAATGAAGTT
TCCTTTTTGCGGGGTTTTGGTGTGTGTGCGTGTGTGTGTTTGTAGTTCCATAATTCTCAA
ATGAAAAATTGCTAAAAGGTCATCTATACAAATCCTTAAGATGGTGAACCTCTACAACCT
TACTTTAATTTTAGGAGATATTTCATTTCATGCCTTAAGTTTTGCAATTATTTTCAGCGT
CTCCTTTTCCAGACTTCTTAGAGGACT
>haplo184 /amp=amp23 /SNPs=chr3at156805312:81:A;chr3at156805356:125:C;chr3at156805379:148:C;rs74491942:231:A;rs186463280:260:T;chr3at156805496:265:G;chr3at156805499:268:C;rs77365271:295:C;chr3at156805554:323:C;rs115631466:417:T;
TAGGAATGTTCCTCCACAACTTTGAATTTCAATTTCCCTTTACAAAAGGCAAAATTTGTT
TTATTCCCCATTGTTGGAGACATTAGTCATGGATGAAACAAATTTAAAACTCCCCCTATG
CCCTGCTTCTTGCCCACCCCACACATTCCCACTCTATATCCTCATTCCAATCTAGTGAAT
CTTAGAAATGACACATTGAATGAAGAGCTTTGCAGGTAACCTTCCCTTCCTAATGAAGTT
TCCTTTTTGCGGGGTTTTGGTGTGTGTGCGTGTGTGTGTTTGTAGTTCCATAATTCTCAA
ATGAAAAATTGCTAAAAGGTCATCTATACAAATCCTTAAGATGGTGAACCTCTACAACCT
TACTTTAATTTTAGGAGATATTTCATTTCATGCCTTAAGTTTTGCAATTATTTTCAGTGT
CTCCTTTTCCAGACTTCTTAGAGGACT
>haplo185 /amp=amp23 /SNPs=chr3at156805312:81:A;chr3at156805356:125:T;chr3at156805379:148:C;rs74491942:231:A;rs186463280:260:G;chr3at156805496:265:G;chr3at156805499:268:T;rs77365271:295:C;chr3at156805554:323:C;rs115631466:417:T;
TAGGAATGTTCCTCCACAACTTTGAATTTCAATTTCCCTTTACAAAAGGCAAAATTTGTT
TTATTCCCCATTGTTGGAGACATTAGTCATGGATGAAACAAATTTAAAACTCCCCCTATG
CCCTGTTTCTTGCCCACCCCACACATTCCCACTCTATATCCTCATTCCAATCTAGTGAAT
CTTAGAAATGACACATTGAATGAAGAGCTTTGCAGGTAACCTTCCCTTCCTAATGAAGTT
TCCTTTTTGCGGGGTTTTGGGGTGTGTGTGTGTGTGTGTTTGTAGTTCCATAATTCTCAA
ATGAAAAATTGCTAAAAGGTCATCTATACAAATCCTTAAGATGGTGAACCTCTACAACCT
TACTTTAATTTTAGGAGATATTTCATTTCATGCCTTAAGTTTTGCAATTATTTTCAGTGT
CTCCTTTTCCAGACTTCTTAGAGGACT
>haplo186 /amp=amp23 /SNPs=chr3at156805312:81:A;chr3at156805356:125:C;chr3at156805379:148:C;rs74491942:231:A;rs186463280:260:G;chr3at156805496:265:G;chr3at156805499:268:T;rs77365271:295:C;chr3at156805554:323:C;rs115631466:417:T;
TAGGAATGTTCCTCCACAACTTTGAATTTCAATTTCCCTTTACAAAAGGCAAAATTTGTT
TTATTCCCCATTGTTGGAGACATTAGTCATGGATGAAACAAATTTAAAACTCCCCCTATG
CCCTGCTTCTTGCCCACCCCACACATTCCCACTCTATATCCTCATTCCAATCTAGTGAAT
CTTAGAAATGACACATTGAATGAAGAGCTTTGCAGGTAACCTTCCCTTCCTAATGAAGTT
TCCTTTTTGCGGGGTTTTGGGGTGTGTGTGTGTGTGTGTTTGTAGTTCCATAATTCTCAA
ATGAAAAATTGCTAAAAGGTCATCTATACAAATCCTTAAGATGGTGAACCTCTACAACCT
TACTTTAATTTTAGGAGATATTTCATTTCATGCCTTAAGTTTTGCAATTATTTTCAGTGT
CTCCTTTTCCAGACTTCTTAGAGGACT
>haplo187 /amp=amp23 /SNPs=chr3at156805312:81:A;chr3at156805356:125:C;chr3at156805379:148:C;rs74491942:231:A;rs186463280:260:T;chr3at156805496:265:T;chr3at156805499:268:T;rs77365271:295:C;chr3at156805554:323:C;rs115631466:417:T;
TAGGAATGTTCCTCCACAACTTTGAATTTCAATTTCCCTTTACAAAAGGCAAAATTTGTT
TTATTCCCCATTGTTGGAGACATTAGTCATGGATGAAACAAATTTAAAACTCCCCCTATG
CCCTGCTTCTTGCCCACCCCACACATTCCCACTCTATATCCTCATTCCAATCTAGTGAAT
CTTAGAAATGACACATTGAATGAAGAGCTTTGCAGGTAACCTTCCCTTCCTAATGAAGTT
TCCTTTTTGCGGGGTTTTGGTGTGTTTGTGTGTGTGTGTTTGTAGTTCCATAATTCTCAA
ATGAAAAATTGCTAAAAGGTCATCTATACAAATCCTTAAGATGGTGAACCTCTACAACCT
TACTTTAATTTTAGGAGATATTTCATTTCATGCCTTAAGTTTTGCAATTATTTTCAGTGT
CTCCTTTTCCAGACTTCTTAGAGGACT
>haplo188 /amp=amp23 /SNPs=chr3at156805312:81:G;chr3at156805356:125:C;chr3at156805379:148:C;rs74491942:231:A;rs186463280:260:T;chr3at156805496:265:G;chr3at156805499:268:T;rs77365271:295:C;chr3at156805554:323:C;rs115631466:417:T;
TAGGAATGTTCCTCCACAACTTTGAATTTCAATTTCCCTTTACAAAAGGCAAAATTTGTT
TTATTCCCCATTGTTGGAGACGTTAGTCATGGATGAAACAAATTTAAAACTCCCCCTATG
CCCTGCTTCTTGCCCACCCCACACATTCCCACTCTATATCCTCATTCCAATCTAGTGAAT
CTTAGAAATGACACATTGAATGAAGAGCTTTGCAGGTAACCTTCCCTTCCTAATGAAGTT
TCCTTTTTGCGGGGTTTTGGTGTGTGTGTGTGTGTGTGTTTGTAGTTCCATAATTCTCAA
ATGAAAAATTGCTAAAAGGTCATCTATACAAATCCTTAAGATGGTGAACCTCTACAACCT
TACTTTAATTTTAGGAGATATTTCATTTCATGCCTTAAGTTTTGCAATTATTTTCAGTGT
CTCCTTTTCCAGACTTCTTAGAGGACT
>haplo189 /amp=amp23 /SNPs=chr3at156805312:81:A;chr3at156805356:125:T;chr3at156805379:148:C;rs74491942:231:A;rs186463280:260:T;chr3at156805496:265:G;chr3at156805499:268:T;rs77365271:295:C;chr3at156805554:323:C;rs115631466:417:T;
TAGGAATGTTCCTCCACAACTTTGAATTTCAATTTCCCTTTACAAAAGGCAAAATTTGTT
TTATTCCCCATTGTTGGAGACATTAGTCATGGATGAAACAAATTTAAAACTCCCCCTATG
CCCTGTTTCTTGCCCACCCCACACATTCCCACTCTATATCCTCATTCCAATCTAGTGAAT
CTTAGAAATGACACATTGAATGAAGAGCTTTGCAGGTAACCTTCCCTTCCTAATGAAGTT
TCCTTTTTGCGGGGTTTTGGTGTGTGTGTGTGTGTGTGTTTGTAGTTCCATAATTCTCAA
ATGAAAAATTGCTAAAAGGTCATCTATACAAATCCTTAAGATGGTGAACCTCTACAACCT
TACTTTAATTTTAGGAGATATTTCATTTCATGCCTTAAGTTTTGCAATTATTTTCAGTGT
CTCCTTTTCCAGACTTCTTAGAGGACT
>haplo1145 /amp=amp167 /SNPs=chr3at157008516:193:A;chr3at157008545:222:C;chr3at157008594:271:C;rs2321743:273:G;chr3at157008614:291:A;
TCTCCATGAAAGTGATGATTCTACTTAGAGGAGTCACATTCTCCCAAGTACACTCCAAAT
CAGGCCTCAATAAAACATATACACACAAAATAAAACACAAAAGAATGTTGAAGTTCAAAC
TATTTTCATTGATGTAAAAAAAAGGATACATATTCATAGTAGGCATGCACTAATAAGGGT
TTTCCTGATAAACATCATTTAATTCAAGAAGATTAAAACTCACTGGAGGAAAAAATAGTA
TTTTTAAACATTTGGCTAAGTGAGCATTTCTCCGGTTTTAGAAAAAGAGTCATTAATGAG
GGTAGGAATTTGGAAAACTCTATAATAAGTCTAAGCCAGGCAGCATAGAAAGATGAGAGA
TTTACAACATCATTTCACTGACAAATGACAGCATGAGTCA
>haplo1146 /amp=amp167 /SNPs=chr3at157008516:193:A;chr3at157008545:222:C;chr3at157008594:271:C;rs2321743:273:A;chr3at157008614:291:A;
TCTCCATGAAAGTGATGATTCTACTTAGAGGAGTCACATTCTCCCAAGTACACTCCAAAT
CAGGCCTCAATAAAACATATACACACAAAATAAAACACAAAAGAATGTTGAAGTTCAAAC
TATTTTCATTGATGTAAAAAAAAGGATACATATTCATAGTAGGCATGCACTAATAAGGGT
TTTCCTGATAAACATCATTTAATTCAAGAAGATTAAAACTCACTGGAGGAAAAAATAGTA
TTTTTAAACATTTGGCTAAGTGAGCATTTCTCCAGTTTTAGAAAAAGAGTCATTAATGAG
GGTAGGAATTTGGAAAACTCTATAATAAGTCTAAGCCAGGCAGCATAGAAAGATGAGAGA
TTTACAACATCATTTCACTGACAAATGACAGCATGAGTCA
>haplo1147 /amp=amp167 /SNPs=chr3at157008516:193:A;chr3at157008545:222:C;chr3at157008594:271:C;rs2321743:273:A;chr3at157008614:291:G;
TCTCCATGAAAGTGATGATTCTACTTAGAGGAGTCACATTCTCCCAAGTACACTCCAAAT
CAGGCCTCAATAAAACATATACACACAAAATAAAACACAAAAGAATGTTGAAGTTCAAAC
TATTTTCATTGATGTAAAAAAAAGGATACATATTCATAGTAGGCATGCACTAATAAGGGT
TTTCCTGATAAACATCATTTAATTCAAGAAGATTAAAACTCACTGGAGGAAAAAATAGTA
TTTTTAAACATTTGGCTAAGTGAGCATTTCTCCAGTTTTAGAAAAAGAGTCGTTAATGAG
GGTAGGAATTTGGAAAACTCTATAATAAGTCTAAGCCAGGCAGCATAGAAAGATGAGAGA
TTTACAACATCATTTCACTGACAAATGACAGCATGAGTCA
>haplo1148 /amp=amp167 /SNPs=chr3at157008516:193:G;chr3at157008545:222:C;chr3at157008594:271:C;rs2321743:273:G;chr3at157008614:291:A;
TCTCCATGAAAGTGATGATTCTACTTAGAGGAGTCACATTCTCCCAAGTACACTCCAAAT
CAGGCCTCAATAAAACATATACACACAAAATAAAACACAAAAGAATGTTGAAGTTCAAAC
TATTTTCATTGATGTAAAAAAAAGGATACATATTCATAGTAGGCATGCACTAATAAGGGT
TTTCCTGATAAACGTCATTTAATTCAAGAAGATTAAAACTCACTGGAGGAAAAAATAGTA
TTTTTAAACATTTGGCTAAGTGAGCATTTCTCCGGTTTTAGAAAAAGAGTCATTAATGAG
GGTAGGAATTTGGAAAACTCTATAATAAGTCTAAGCCAGGCAGCATAGAAAGATGAGAGA
TTTACAACATCATTTCACTGACAAATGACAGCATGAGTCA
>haplo1149 /amp=amp167 /SNPs=chr3at157008516:193:A;chr3at157008545:222:T;chr3at157008594:271:C;rs2321743:273:A;chr3at157008614:291:A;
TCTCCATGAAAGTGATGATTCTACTTAGAGGAGTCACATTCTCCCAAGTACACTCCAAAT
CAGGCCTCAATAAAACATATACACACAAAATAAAACACAAAAGAATGTTGAAGTTCAAAC
TATTTTCATTGATGTAAAAAAAAGGATACATATTCATAGTAGGCATGCACTAATAAGGGT
TTTCCTGATAAACATCATTTAATTCAAGAAGATTAAAACTCATTGGAGGAAAAAATAGTA
TTTTTAAACATTTGGCTAAGTGAGCATTTCTCCAGTTTTAGAAAAAGAGTCATTAATGAG
GGTAGGAATTTGGAAAACTCTATAATAAGTCTAAGCCAGGCAGCATAGAAAGATGAGAGA
TTTACAACATCATTTCACTGACAAATGACAGCATGAGTCA
>haplo1150 /amp=amp167 /SNPs=chr3at157008516:193:A;chr3at157008545:222:C;chr3at157008594:271:G;rs2321743:273:A;chr3at157008614:291:A;
TCTCCATGAAAGTGATGATTCTACTTAGAGGAGTCACATTCTCCCAAGTACACTCCAAAT
CAGGCCTCAATAAAACATATACACACAAAATAAAACACAAAAGAATGTTGAAGTTCAAAC
TATTTTCATTGATGTAAAAAAAAGGATACATATTCATAGTAGGCATGCACTAATAAGGGT
TTTCCTGATAAACATCATTTAATTCAAGAAGATTAAAACTCACTGGAGGAAAAAATAGTA
TTTTTAAACATTTGGCTAAGTGAGCATTTCTGCAGTTTTAGAAAAAGAGTCATTAATGAG
GGTAGGAATTTGGAAAACTCTATAATAAGTCTAAGCCAGGCAGCATAGAAAGATGAGAGA
TTTACAACATCATTTCACTGACAAATGACAGCATGAGTCA
>haplo549 /amp=amp77 /SNPs=rs77229413:40:A;chr3at156845743:187:C;rs112710706:308:T;
TCCAGATAATCCAGAATAATCTTTTCATCTCAAGATACTTAATCACATTTGCAAAGTCCT
TTTTGCTATATAGAGTAACACTGTATATTCACAAGTTTCAGAGATTGGGGAATGGACGTC
TTTGGGGGACCAGTCCTCTGCCTATTACAGAAGAGGCCCAGGTGCATGAGCTGGGCCTGT
GATTCACCTCTCAGAGAACACCCTCCCCCTTGCCTGTGGGTCAGCCAGGAATAATGGTGA
CGGAGAGGAAAGAGGCTCTGTGTAATCTTGGGGAAAGTACACAATCTGCCAGTACTTCAG
TTTCTTCATCTGTGAAATTATAGCCTTAGCTGTCCCTAAAGTCCCTTCCAAATCTAAGCC
CTTTGCTCCTTTTATCTTTTGGCAAAATAAGCATTTGAAG
>haplo550 /amp=amp77 /SNPs=rs77229413:40:A;chr3at156845743:187:A;rs112710706:308:T;
TCCAGATAATCCAGAATAATCTTTTCATCTCAAGATACTTAATCACATTTGCAAAGTCCT
TTTTGCTATATAGAGTAACACTGTATATTCACAAGTTTCAGAGATTGGGGAATGGACGTC
TTTGGGGGACCAGTCCTCTGCCTATTACAGAAGAGGCCCAGGTGCATGAGCTGGGCCTGT
GATTCACATCTCAGAGAACACCCTCCCCCTTGCCTGTGGGTCAGCCAGGAATAATGGTGA
CGGAGAGGAAAGAGGCTCTGTGTAATCTTGGGGAAAGTACACAATCTGCCAGTACTTCAG
TTTCTTCATCTGTGAAATTATAGCCTTAGCTGTCCCTAAAGTCCCTTCCAAATCTAAGCC
CTTTGCTCCTTTTATCTTTTGGCAAAATAAGCATTTGAAG
>haplo551 /amp=amp77 /SNPs=rs77229413:40:C;chr3at156845743:187:C;rs112710706:308:T;
TCCAGATAATCCAGAATAATCTTTTCATCTCAAGATACTTCATCACATTTGCAAAGTCCT
TTTTGCTATATAGAGTAACACTGTATATTCACAAGTTTCAGAGATTGGGGAATGGACGTC
TTTGGGGGACCAGTCCTCTGCCTATTACAGAAGAGGCCCAGGTGCATGAGCTGGGCCTGT
GATTCACCTCTCAGAGAACACCCTCCCCCTTGCCTGTGGGTCAGCCAGGAATAATGGTGA
CGGAGAGGAAAGAGGCTCTGTGTAATCTTGGGGAAAGTACACAATCTGCCAGTACTTCAG
TTTCTTCATCTGTGAAATTATAGCCTTAGCTGTCCCTAAAGTCCCTTCCAAATCTAAGCC
CTTTGCTCCTTTTATCTTTTGGCAAAATAAGCATTTGAAG
>haplo552 /amp=amp77 /SNPs=rs77229413:40:A;chr3at156845743:187:C;rs112710706:308:G;
TCCAGATAATCCAGAATAATCTTTTCATCTCAAGATACTTAATCACATTTGCAAAGTCCT
TTTTGCTATATAGAGTAACACTGTATATTCACAAGTTTCAGAGATTGGGGAATGGACGTC
TTTGGGGGACCAGTCCTCTGCCTATTACAGAAGAGGCCCAGGTGCATGAGCTGGGCCTGT
GATTCACCTCTCAGAGAACACCCTCCCCCTTGCCTGTGGGTCAGCCAGGAATAATGGTGA
CGGAGAGGAAAGAGGCTCTGTGTAATCTTGGGGAAAGTACACAATCTGCCAGTACTTCAG
TTTCTTCAGCTGTGAAATTATAGCCTTAGCTGTCCCTAAAGTCCCTTCCAAATCTAAGCC
CTTTGCTCCTTTTATCTTTTGGCAAAATAAGCATTTGAAG
>haplo504 /amp=amp70 /SNPs=rs142845494:42:T;rs78296750:165:T;chr3at156840384:176:C;rs11921266:303:C;rs78417421:313:T;chr3at156840595:387:C;
TGTCATGAGCTGAACTCATTTTTCAACGAAGCCTAACATCTGTGCTTCCTTCCATCCAGC
AGGAAAACTTTATTTCCCCAGAACTTATTTCTTCAGTCAAAGGTGTCTGCCAGTTCTCAA
GAGAGCTGTACTTACAAAGATGCCCAAGAAGCAACTGGGAAAAACTCTTTGGGGTTCTGA
GGACCCTTAGAGGAAAAGCTGATGGAAAAGAGGAAGGGAGTGAATGTCTCCTGAACCCCG
GCTCTGTGCTAGGCACTCCTTGGCAAATTTCTTTTAGCCTTACCAGCAGGCCTCTGATTT
AGACACATTTATATGCATTTTCCCCATGAGAAAACAGGCTCAGAAGGGCTAAAGAGCTTG
ATCAAATTGCATCACTGTTGTCTTAGTCCATTTTGTCCTG
>haplo505 /amp=amp70 /SNPs=rs142845494:42:T;rs78296750:165:C;chr3at156840384:176:C;rs11921266:303:C;rs78417421:313:T;chr3at156840595:387:C;
TGTCATGAGCTGAACTCATTTTTCAACGAAGCCTAACATCTGTGCTTCCTTCCATCCAGC
AGGAAAACTTTATTTCCCCAGAACTTATTTCTTCAGTCAAAGGTGTCTGCCAGTTCTCAA
GAGAGCTGTACTTACAAAGATGCCCAAGAAGCAACTGGGAAAAACCCTTTGGGGTTCTGA
GGACCCTTAGAGGAAAAGCTGATGGAAAAGAGGAAGGGAGTGAATGTCTCCTGAACCCCG
GCTCTGTGCTAGGCACTCCTTGGCAAATTTCTTTTAGCCTTACCAGCAGGCCTCTGATTT
AGACACATTTATATGCATTTTCCCCATGAGAAAACAGGCTCAGAAGGGCTAAAGAGCTTG
ATCAAATTGCATCACTGTTGTCTTAGTCCATTTTGTCCTG
>haplo506 /amp=amp70 /SNPs=rs142845494:42:T;rs78296750:165:T;chr3at156840384:176:C;rs11921266:303:T;rs78417421:313:T;chr3at156840595:387:C;
TGTCATGAGCTGAACTCATTTTTCAACGAAGCCTAACATCTGTGCTTCCTTCCATCCAGC
AGGAAAACTTTATTTCCCCAGAACTTATTTCTTCAGTCAAAGGTGTCTGCCAGTTCTCAA
GAGAGCTGTACTTACAAAGATGCCCAAGAAGCAACTGGGAAAAACTCTTTGGGGTTCTGA
GGACCCTTAGAGGAAAAGCTGATGGAAAAGAGGAAGGGAGTGAATGTCTCCTGAACCCCG
GCTCTGTGCTAGGCACTCCTTGGCAAATTTCTTTTAGCCTTACCAGCAGGCCTCTGATTT
AGATACATTTATATGCATTTTCCCCATGAGAAAACAGGCTCAGAAGGGCTAAAGAGCTTG
ATCAAATTGCATCACTGTTGTCTTAGTCCATTTTGTCCTG
>haplo507 /amp=amp70 /SNPs=rs142845494:42:T;rs78296750:165:T;chr3at156840384:176:T;rs11921266:303:C;rs78417421:313:T;chr3at156840595:387:C;
TGTCATGAGCTGAACTCATTTTTCAACGAAGCCTAACATCTGTGCTTCCTTCCATCCAGC
AGGAAAACTTTATTTCCCCAGAACTTATTTCTTCAGTCAAAGGTGTCTGCCAGTTCTCAA
GAGAGCTGTACTTACAAAGATGCCCAAGAAGCAACTGGGAAAAACTCTTTGGGGTTTTGA
GGACCCTTAGAGGAAAAGCTGATGGAAAAGAGGAAGGGAGTGAATGTCTCCTGAACCCCG
GCTCTGTGCTAGGCACTCCTTGGCAAATTTCTTTTAGCCTTACCAGCAGGCCTCTGATTT
AGACACATTTATATGCATTTTCCCCATGAGAAAACAGGCTCAGAAGGGCTAAAGAGCTTG
ATCAAATTGCATCACTGTTGTCTTAGTCCATTTTGTCCTG
>haplo508 /amp=amp70 /SNPs=rs142845494:42:T;rs78296750:165:T;chr3at156840384:176:C;rs11921266:303:C;rs78417421:313:C;chr3at156840595:387:C;
TGTCATGAGCTGAACTCATTTTTCAACGAAGCCTAACATCTGTGCTTCCTTCCATCCAGC
AGGAAAACTTTATTTCCCCAGAACTTATTTCTTCAGTCAAAGGTGTCTGCCAGTTCTCAA
GAGAGCTGTACTTACAAAGATGCCCAAGAAGCAACTGGGAAAAACTCTTTGGGGTTCTGA
GGACCCTTAGAGGAAAAGCTGATGGAAAAGAGGAAGGGAGTGAATGTCTCCTGAACCCCG
GCTCTGTGCTAGGCACTCCTTGGCAAATTTCTTTTAGCCTTACCAGCAGGCCTCTGATTT
AGACACATTTATACGCATTTTCCCCATGAGAAAACAGGCTCAGAAGGGCTAAAGAGCTTG
ATCAAATTGCATCACTGTTGTCTTAGTCCATTTTGTCCTG
>haplo509 /amp=amp70 /SNPs=rs142845494:42:G;rs78296750:165:T;chr3at156840384:176:C;rs11921266:303:T;rs78417421:313:T;chr3at156840595:387:C;
TGTCATGAGCTGAACTCATTTTTCAACGAAGCCTAACATCTGGGCTTCCTTCCATCCAGC
AGGAAAACTTTATTTCCCCAGAACTTATTTCTTCAGTCAAAGGTGTCTGCCAGTTCTCAA
GAGAGCTGTACTTACAAAGATGCCCAAGAAGCAACTGGGAAAAACTCTTTGGGGTTCTGA
GGACCCTTAGAGGAAAAGCTGATGGAAAAGAGGAAGGGAGTGAATGTCTCCTGAACCCCG
GCTCTGTGCTAGGCACTCCTTGGCAAATTTCTTTTAGCCTTACCAGCAGGCCTCTGATTT
AGATACATTTATATGCATTTTCCCCATGAGAAAACAGGCTCAGAAGGGCTAAAGAGCTTG
ATCAAATTGCATCACTGTTGTCTTAGTCCATTTTGTCCTG
>haplo510 /amp=amp70 /SNPs=rs142845494:42:T;rs78296750:165:T;chr3at156840384:176:C;rs11921266:303:C;rs78417421:313:T;chr3at156840595:387:A;
TGTCATGAGCTGAACTCATTTTTCAACGAAGCCTAACATCTGTGCTTCCTTCCATCCAGC
AGGAAAACTTTATTTCCCCAGAACTTATTTCTTCAGTCAAAGGTGTCTGCCAGTTCTCAA
GAGAGCTGTACTTACAAAGATGCCCAAGAAGCAACTGGGAAAAACTCTTTGGGGTTCTGA
GGACCCTTAGAGGAAAAGCTGATGGAAAAGAGGAAGGGAGTGAATGTCTCCTGAACCCCG
GCTCTGTGCTAGGCACTCCTTGGCAAATTTCTTTTAGCCTTACCAGCAGGCCTCTGATTT
AGACACATTTATATGCATTTTCCCCATGAGAAAACAGGCTCAGAAGGGCTAAAGAGCTTG
ATCAAATTGCATCACTGTTGTCTTAGTACATTTTGTCCTG
>haplo226 /amp=amp29 /SNPs=chr3at156807621:160:T;chr3at156807624:163:G;chr3at156807770:309:C;chr3at156807777:316:G;rs77513616:376:A;
TGATATGATGATTTCCAGAACCACACTACTAGTTGGATGGCCTTAGTGAAGCAGTTAACC
GCTCCATGCCCTAGCTTTCTGGTCTGCAAAACGGAGATAAAAATAGGCTAGGGTCGTGGG
ATTTAAATGAGATAAGGTGCACATTGTTTAGCACAGTGCCTGCGCATGGAAGGCTCTCAA
ATAAATATTCGTGCAATGTTTTGAGAAGTAGAAAGTGCTAGGCACGTAGGCGTTCAGGAG
ACAGTCACGGTACTCGTTTCCAGACAGAAGTCATGAGGAACAAGAGGGAAGGTGCTTTCC
CGTGTGCAGCGCTTGGGGAGACTCACACAGACAGAGGATCTGGCATGACAGGGAAAGGAG
GAAATGGCTTCTGTTAATCTCTCCTTCAGCTTCTCCCGCCCTTCCCATGCACTCTT
>haplo227 /amp=amp29 /SNPs=chr3at156807621:160:T;chr3at156807624:163:A;chr3at156807770:309:C;chr3at156807777:316:G;rs77513616:376:A;
TGATATGATGATTTCCAGAACCACACTACTAGTTGGATGGCCTTAGTGAAGCAGTTAACC
GCTCCATGCCCTAGCTTTCTGGTCTGCAAAACGGAGATAAAAATAGGCTAGGGTCGTGGG
ATTTAAATGAGATAAGGTGCACATTGTTTAGCACAGTGCCTGCACATGGAAGGCTCTCAA
ATAAATATTCGTGCAATGTTTTGAGAAGTAGAAAGTGCTAGGCACGTAGGCGTTCAGGAG
ACAGTCACGGTACTCGTTTCCAGACAGAAGTCATGAGGAACAAGAGGGAAGGTGCTTTCC
CGTGTGCAGCGCTTGGGGAGACTCACACAGACAGAGGATCTGGCATGACAGGGAAAGGAG
GAAATGGCTTCTGTTAATCTCTCCTTCAGCTTCTCCCGCCCTTCCCATGCACTCTT
>haplo228 /amp=amp29 /SNPs=chr3at156807621:160:T;chr3at156807624:163:G;chr3at156807770:309:C;chr3at156807777:316:G;rs77513616:376:G;
TGATATGATGATTTCCAGAACCACACTACTAGTTGGATGGCCTTAGTGAAGCAGTTAACC
GCTCCATGCCCTAGCTTTCTGGTCTGCAAAACGGAGATAAAAATAGGCTAGGGTCGTGGG
ATTTAAATGAGATAAGGTGCACATTGTTTAGCACAGTGCCTGCGCATGGAAGGCTCTCAA
ATAAATATTCGTGCAATGTTTTGAGAAGTAGAAAGTGCTAGGCACGTAGGCGTTCAGGAG
ACAGTCACGGTACTCGTTTCCAGACAGAAGTCATGAGGAACAAGAGGGAAGGTGCTTTCC
CGTGTGCAGCGCTTGGGGAGACTCACACAGACAGAGGATCTGGCATGACAGGGAAAGGAG
GAAATGGCTTCTGTTAGTCTCTCCTTCAGCTTCTCCCGCCCTTCCCATGCACTCTT
>haplo229 /amp=amp29 /SNPs=chr3at156807621:160:T;chr3at156807624:163:G;chr3at156807770:309:C;chr3at156807777:316:A;rs77513616:376:A;
TGATATGATGATTTCCAGAACCACACTACTAGTTGGATGGCCTTAGTGAAGCAGTTAACC
GCTCCATGCCCTAGCTTTCTGGTCTGCAAAACGGAGATAAAAATAGGCTAGGGTCGTGGG
ATTTAAATGAGATAAGGTGCACATTGTTTAGCACAGTGCCTGCGCATGGAAGGCTCTCAA
ATAAATATTCGTGCAATGTTTTGAGAAGTAGAAAGTGCTAGGCACGTAGGCGTTCAGGAG
ACAGTCACGGTACTCGTTTCCAGACAGAAGTCATGAGGAACAAGAGGGAAGGTGCTTTCC
CGTGTGCAGCGCTTGGAGAGACTCACACAGACAGAGGATCTGGCATGACAGGGAAAGGAG
GAAATGGCTTCTGTTAATCTCTCCTTCAGCTTCTCCCGCCCTTCCCATGCACTCTT
>haplo230 /amp=amp29 /SNPs=chr3at156807621:160:T;chr3at156807624:163:G;chr3at156807770:309:T;chr3at156807777:316:G;rs77513616:376:A;
TGATATGATGATTTCCAGAACCACACTACTAGTTGGATGGCCTTAGTGAAGCAGTTAACC
GCTCCATGCCCTAGCTTTCTGGTCTGCAAAACGGAGATAAAAATAGGCTAGGGTCGTGGG
ATTTAAATGAGATAAGGTGCACATTGTTTAGCACAGTGCCTGCGCATGGAAGGCTCTCAA
ATAAATATTCGTGCAATGTTTTGAGAAGTAGAAAGTGCTAGGCACGTAGGCGTTCAGGAG
ACAGTCACGGTACTCGTTTCCAGACAGAAGTCATGAGGAACAAGAGGGAAGGTGCTTTCC
CGTGTGCAGTGCTTGGGGAGACTCACACAGACAGAGGATCTGGCATGACAGGGAAAGGAG
GAAATGGCTTCTGTTAATCTCTCCTTCAGCTTCTCCCGCCCTTCCCATGCACTCTT
>haplo231 /amp=amp29 /SNPs=chr3at156807621:160:C;chr3at156807624:163:G;chr3at156807770:309:C;chr3at156807777:316:G;rs77513616:376:A;
TGATATGATGATTTCCAGAACCACACTACTAGTTGGATGGCCTTAGTGAAGCAGTTAACC
GCTCCATGCCCTAGCTTTCTGGTCTGCAAAACGGAGATAAAAATAGGCTAGGGTCGTGGG
ATTTAAATGAGATAAGGTGCACATTGTTTAGCACAGTGCCCGCGCATGGAAGGCTCTCAA
ATAAATATTCGTGCAATGTTTTGAGAAGTAGAAAGTGCTAGGCACGTAGGCGTTCAGGAG
ACAGTCACGGTACTCGTTTCCAGACAGAAGTCATGAGGAACAAGAGGGAAGGTGCTTTCC
CGTGTGCAGCGCTTGGGGAGACTCACACAGACAGAGGATCTGGCATGACAGGGAAAGGAG
GAAATGGCTTCTGTTAATCTCTCCTTCAGCTTCTCCCGCCCTTCCCATGCACTCTT
>haplo730 /amp=amp112 /SNPs=rs41272613:39:A;rs144776694:171:A;
GAAAAGTCCTAATACTTACGAACCCAATTTCTGTACTCTACAACTCACCTTATGAGGATG
CTTGACATGAACACAAAATCCCAACTCCTTTAGCACCCTCCTCTCTGCTTTGATAACTTG
ATTTTTGGTGTTAATGTAGTTCTGATCAAGGATCAGGGGGCTTGGAGTCCTATAGTTTGT
AAGAAATAAAATCAAAACTGTTTTGCACATCCAAAAAATTTTATTTGTGGCATCTCCATT
TTCCCTTCCAACCAACTATTGGCAACAGAAACCAGCTTTTTAAACTCCTGCAAACAAGTT
AAAGCATTAATCTTGTGCTGTCCAAGTTATGCTAATTAAATATATACATCTACGAGACTA
AGTTCCTAAAGGAACTAACAATTCTGTAATGAAAAAAATTCACTCTAATGTTCTTGAATT
CATCCCTGCCAACTTTTCC
>haplo731 /amp=amp112 /SNPs=rs41272613:39:G;rs144776694:171:A;
GAAAAGTCCTAATACTTACGAACCCAATTTCTGTACTCTGCAACTCACCTTATGAGGATG
CTTGACATGAACACAAAATCCCAACTCCTTTAGCACCCTCCTCTCTGCTTTGATAACTTG
ATTTTTGGTGTTAATGTAGTTCTGATCAAGGATCAGGGGGCTTGGAGTCCTATAGTTTGT
AAGAAATAAAATCAAAACTGTTTTGCACATCCAAAAAATTTTATTTGTGGCATCTCCATT
TTCCCTTCCAACCAACTATTGGCAACAGAAACCAGCTTTTTAAACTCCTGCAAACAAGTT
AAAGCATTAATCTTGTGCTGTCCAAGTTATGCTAATTAAATATATACATCTACGAGACTA
AGTTCCTAAAGGAACTAACAATTCTGTAATGAAAAAAATTCACTCTAATGTTCTTGAATT
CATCCCTGCCAACTTTTCC
>haplo732 /amp=amp112 /SNPs=rs41272613:39:A;rs144776694:171:G;
GAAAAGTCCTAATACTTACGAACCCAATTTCTGTACTCTACAACTCACCTTATGAGGATG
CTTGACATGAACACAAAATCCCAACTCCTTTAGCACCCTCCTCTCTGCTTTGATAACTTG
ATTTTTGGTGTTAATGTAGTTCTGATCAAGGATCAGGGGGCTTGGAGTCCTGTAGTTTGT
AAGAAATAAAATCAAAACTGTTTTGCACATCCAAAAAATTTTATTTGTGGCATCTCCATT
TTCCCTTCCAACCAACTATTGGCAACAGAAACCAGCTTTTTAAACTCCTGCAAACAAGTT
AAAGCATTAATCTTGTGCTGTCCAAGTTATGCTAATTAAATATATACATCTACGAGACTA
AGTTCCTAAAGGAACTAACAATTCTGTAATGAAAAAAATTCACTCTAATGTTCTTGAATT
CATCCCTGCCAACTTTTCC
>haplo533 /amp=amp75 /SNPs=chr3at156845080:68:C;rs73012118:144:A;rs184003233:167:G;chr3at156845288:276:A;rs78871224:317:C;rs113502786:323:A;
CTTAAAAAGATGGCAATGAAAGAGAATTAAGTTGGTTACTTTTTGTATCCAACCGGGTCC
AACTTGATCGATCTTCTACAGGTTTCATTATTGAATGAAAGGGACTTAGTGTCTTTCCTG
TAGTTTTTCAAATTATTTATTCTTATATCTCATTAAGTAAAAATCAGGGGGAGGGGGATG
ACTTAGTTTTCAAGCATGTTCTTTAAAACCACAAACTAGAGAGCAGTGGGGTGGGGAGGT
GCAGGGACATGTATGGGTTCCCATTGGTGCTATAACAAATCACATAACAAAGCTTGGCAG
GTCAGGATGGGTTTCACCGGGCTAACATCAAGGTGTAGGCCGGGCTGCATTCCTTCTGGA
GGCTCTAGGGCAGAATCTGTTTCCTTACTTTCCAGCTTCC
>haplo534 /amp=amp75 /SNPs=chr3at156845080:68:T;rs73012118:144:A;rs184003233:167:G;chr3at156845288:276:A;rs78871224:317:C;rs113502786:323:A;
CTTAAAAAGATGGCAATGAAAGAGAATTAAGTTGGTTACTTTTTGTATCCAACCGGGTCC
AACTTGATTGATCTTCTACAGGTTTCATTATTGAATGAAAGGGACTTAGTGTCTTTCCTG
TAGTTTTTCAAATTATTTATTCTTATATCTCATTAAGTAAAAATCAGGGGGAGGGGGATG
ACTTAGTTTTCAAGCATGTTCTTTAAAACCACAAACTAGAGAGCAGTGGGGTGGGGAGGT
GCAGGGACATGTATGGGTTCCCATTGGTGCTATAACAAATCACATAACAAAGCTTGGCAG
GTCAGGATGGGTTTCACCGGGCTAACATCAAGGTGTAGGCCGGGCTGCATTCCTTCTGGA
GGCTCTAGGGCAGAATCTGTTTCCTTACTTTCCAGCTTCC
>haplo535 /amp=amp75 /SNPs=chr3at156845080:68:C;rs73012118:144:G;rs184003233:167:G;chr3at156845288:276:A;rs78871224:317:C;rs113502786:323:A;
CTTAAAAAGATGGCAATGAAAGAGAATTAAGTTGGTTACTTTTTGTATCCAACCGGGTCC
AACTTGATCGATCTTCTACAGGTTTCATTATTGAATGAAAGGGACTTAGTGTCTTTCCTG
TAGTTTTTCAAATTATTTATTCTTGTATCTCATTAAGTAAAAATCAGGGGGAGGGGGATG
ACTTAGTTTTCAAGCATGTTCTTTAAAACCACAAACTAGAGAGCAGTGGGGTGGGGAGGT
GCAGGGACATGTATGGGTTCCCATTGGTGCTATAACAAATCACATAACAAAGCTTGGCAG
GTCAGGATGGGTTTCACCGGGCTAACATCAAGGTGTAGGCCGGGCTGCATTCCTTCTGGA
GGCTCTAGGGCAGAATCTGTTTCCTTACTTTCCAGCTTCC
>haplo536 /amp=amp75 /SNPs=chr3at156845080:68:C;rs73012118:144:A;rs184003233:167:G;chr3at156845288:276:A;rs78871224:317:C;rs113502786:323:G;
CTTAAAAAGATGGCAATGAAAGAGAATTAAGTTGGTTACTTTTTGTATCCAACCGGGTCC
AACTTGATCGATCTTCTACAGGTTTCATTATTGAATGAAAGGGACTTAGTGTCTTTCCTG
TAGTTTTTCAAATTATTTATTCTTATATCTCATTAAGTAAAAATCAGGGGGAGGGGGATG
ACTTAGTTTTCAAGCATGTTCTTTAAAACCACAAACTAGAGAGCAGTGGGGTGGGGAGGT
GCAGGGACATGTATGGGTTCCCATTGGTGCTATAACAAATCACATAACAAAGCTTGGCAG
GTCAGGATGGGTTTCACCGGGCTGACATCAAGGTGTAGGCCGGGCTGCATTCCTTCTGGA
GGCTCTAGGGCAGAATCTGTTTCCTTACTTTCCAGCTTCC
>haplo537 /amp=amp75 /SNPs=chr3at156845080:68:C;rs73012118:144:A;rs184003233:167:G;chr3at156845288:276:T;rs78871224:317:C;rs113502786:323:A;
CTTAAAAAGATGGCAATGAAAGAGAATTAAGTTGGTTACTTTTTGTATCCAACCGGGTCC
AACTTGATCGATCTTCTACAGGTTTCATTATTGAATGAAAGGGACTTAGTGTCTTTCCTG
TAGTTTTTCAAATTATTTATTCTTATATCTCATTAAGTAAAAATCAGGGGGAGGGGGATG
ACTTAGTTTTCAAGCATGTTCTTTAAAACCACAAACTAGAGAGCAGTGGGGTGGGGAGGT
GCAGGGACATGTATGGGTTCCCATTGGTGCTATAACTAATCACATAACAAAGCTTGGCAG
GTCAGGATGGGTTTCACCGGGCTAACATCAAGGTGTAGGCCGGGCTGCATTCCTTCTGGA
GGCTCTAGGGCAGAATCTGTTTCCTTACTTTCCAGCTTCC
>haplo538 /amp=amp75 /SNPs=chr3at156845080:68:C;rs73012118:144:A;rs184003233:167:G;chr3at156845288:276:A;rs78871224:317:T;rs113502786:323:A;
CTTAAAAAGATGGCAATGAAAGAGAATTAAGTTGGTTACTTTTTGTATCCAACCGGGTCC
AACTTGATCGATCTTCTACAGGTTTCATTATTGAATGAAAGGGACTTAGTGTCTTTCCTG
TAGTTTTTCAAATTATTTATTCTTATATCTCATTAAGTAAAAATCAGGGGGAGGGGGATG
ACTTAGTTTTCAAGCATGTTCTTTAAAACCACAAACTAGAGAGCAGTGGGGTGGGGAGGT
GCAGGGACATGTATGGGTTCCCATTGGTGCTATAACAAATCACATAACAAAGCTTGGCAG
GTCAGGATGGGTTTCACTGGGCTAACATCAAGGTGTAGGCCGGGCTGCATTCCTTCTGGA
GGCTCTAGGGCAGAATCTGTTTCCTTACTTTCCAGCTTCC
>haplo539 /amp=amp75 /SNPs=chr3at156845080:68:C;rs73012118:144:A;rs184003233:167:T;chr3at156845288:276:A;rs78871224:317:C;rs113502786:323:A;
CTTAAAAAGATGGCAATGAAAGAGAATTAAGTTGGTTACTTTTTGTATCCAACCGGGTCC
AACTTGATCGATCTTCTACAGGTTTCATTATTGAATGAAAGGGACTTAGTGTCTTTCCTG
TAGTTTTTCAAATTATTTATTCTTATATCTCATTAAGTAAAAATCAGTGGGAGGGGGATG
ACTTAGTTTTCAAGCATGTTCTTTAAAACCACAAACTAGAGAGCAGTGGGGTGGGGAGGT
GCAGGGACATGTATGGGTTCCCATTGGTGCTATAACAAATCACATAACAAAGCTTGGCAG
GTCAGGATGGGTTTCACCGGGCTAACATCAAGGTGTAGGCCGGGCTGCATTCCTTCTGGA
GGCTCTAGGGCAGAATCTGTTTCCTTACTTTCCAGCTTCC
>haplo971 /amp=amp141 /SNPs=chr3at156924586:114:T;rs373414710:189:T;rs73154652:201:T;rs12629549:211:A;chr3at156924712:240:G;rs12634818:321:A;rs374063935:354:A;chr3at156924827:355:T;rs62276490:366:C;
ATCAAAGAAGTTCTGAGGGAAATCAAGATGATCAGTGTTCCTTAACCAACAGAAAGAGAA
AATAGATAACCGTTTTAGTTTTTAGGAAGCTGTGTGTGTATGTGTGTATGTGTGTGTGGT
GTGGGTGGGTGGGAAGGACAGACATTACACACACACACACACACACACACACACACACAC
ACACACACATACTCTCACACTTTGTAACTCTATACCCAGGACAGGGAGAGGAAGGAGAGT
GTAGGGGAAGAGACAGGGAATATGTGGTCAAATAATTGGATCCTGATTTTCTCCTCATAC
CTACTTGGCCAAAGGAGAAACAGAGTTTTAAAAAAAGGTCTTTTGGTGGGGGCTATATTC
CCAGAGCGAGGAGGTTTGTGTCTAGTTTCCCTAGATACAGGCT
>haplo972 /amp=amp141 /SNPs=chr3at156924586:114:T;rs373414710:189:T;rs73154652:201:C;rs12629549:211:A;chr3at156924712:240:G;rs12634818:321:G;rs374063935:354:A;chr3at156924827:355:T;rs62276490:366:T;
ATCAAAGAAGTTCTGAGGGAAATCAAGATGATCAGTGTTCCTTAACCAACAGAAAGAGAA
AATAGATAACCGTTTTAGTTTTTAGGAAGCTGTGTGTGTATGTGTGTATGTGTGTGTGGT
GTGGGTGGGTGGGAAGGACAGACATTACACACACACACACACACACACACACACACACAC
ACACACACATACTCTCACACTCTGTAACTCTATACCCAGGACAGGGAGAGGAAGGAGAGT
GTAGGGGAAGAGACAGGGAATATGTGGTCAAATAATTGGATCCTGATTTTCTCCTCATAC
CTACTTGGCCAAAGGAGAAACGGAGTTTTAAAAAAAGGTCTTTTGGTGGGGGCTATATTC
CCAGAGTGAGGAGGTTTGTGTCTAGTTTCCCTAGATACAGGCT
>haplo973 /amp=amp141 /SNPs=chr3at156924586:114:T;rs373414710:189:T;rs73154652:201:T;rs12629549:211:G;chr3at156924712:240:G;rs12634818:321:A;rs374063935:354:A;chr3at156924827:355:T;rs62276490:366:C;
ATCAAAGAAGTTCTGAGGGAAATCAAGATGATCAGTGTTCCTTAACCAACAGAAAGAGAA
AATAGATAACCGTTTTAGTTTTTAGGAAGCTGTGTGTGTATGTGTGTATGTGTGTGTGGT
GTGGGTGGGTGGGAAGGACAGACATTACACACACACACACACACACACACACACACACAC
ACACACACATACTCTCACACTTTGTAACTCTGTACCCAGGACAGGGAGAGGAAGGAGAGT
GTAGGGGAAGAGACAGGGAATATGTGGTCAAATAATTGGATCCTGATTTTCTCCTCATAC
CTACTTGGCCAAAGGAGAAACAGAGTTTTAAAAAAAGGTCTTTTGGTGGGGGCTATATTC
CCAGAGCGAGGAGGTTTGTGTCTAGTTTCCCTAGATACAGGCT
>haplo974 /amp=amp141 /SNPs=chr3at156924586:114:T;rs373414710:189:T;rs73154652:201:C;rs12629549:211:A;chr3at156924712:240:G;rs12634818:321:A;rs374063935:354:A;chr3at156924827:355:T;rs62276490:366:C;
ATCAAAGAAGTTCTGAGGGAAATCAAGATGATCAGTGTTCCTTAACCAACAGAAAGAGAA
AATAGATAACCGTTTTAGTTTTTAGGAAGCTGTGTGTGTATGTGTGTATGTGTGTGTGGT
GTGGGTGGGTGGGAAGGACAGACATTACACACACACACACACACACACACACACACACAC
ACACACACATACTCTCACACTCTGTAACTCTATACCCAGGACAGGGAGAGGAAGGAGAGT
GTAGGGGAAGAGACAGGGAATATGTGGTCAAATAATTGGATCCTGATTTTCTCCTCATAC
CTACTTGGCCAAAGGAGAAACAGAGTTTTAAAAAAAGGTCTTTTGGTGGGGGCTATATTC
CCAGAGCGAGGAGGTTTGTGTCTAGTTTCCCTAGATACAGGCT
>haplo975 /amp=amp141 /SNPs=chr3at156924586:114:T;rs373414710:189:T;rs73154652:201:C;rs12629549:211:A;chr3at156924712:240:A;rs12634818:321:G;rs374063935:354:A;chr3at156924827:355:T;rs62276490:366:T;
ATCAAAGAAGTTCTGAGGGAAATCAAGATGATCAGTGTTCCTTAACCAACAGAAAGAGAA
AATAGATAACCGTTTTAGTTTTTAGGAAGCTGTGTGTGTATGTGTGTATGTGTGTGTGGT
GTGGGTGGGTGGGAAGGACAGACATTACACACACACACACACACACACACACACACACAC
ACACACACATACTCTCACACTCTGTAACTCTATACCCAGGACAGGGAGAGGAAGGAGAGT
ATAGGGGAAGAGACAGGGAATATGTGGTCAAATAATTGGATCCTGATTTTCTCCTCATAC
CTACTTGGCCAAAGGAGAAACGGAGTTTTAAAAAAAGGTCTTTTGGTGGGGGCTATATTC
CCAGAGTGAGGAGGTTTGTGTCTAGTTTCCCTAGATACAGGCT
>haplo976 /amp=amp141 /SNPs=chr3at156924586:114:T;rs373414710:189:T;rs73154652:201:C;rs12629549:211:A;chr3at156924712:240:G;rs12634818:321:G;rs374063935:354:A;chr3at156924827:355:T;rs62276490:366:C;
ATCAAAGAAGTTCTGAGGGAAATCAAGATGATCAGTGTTCCTTAACCAACAGAAAGAGAA
AATAGATAACCGTTTTAGTTTTTAGGAAGCTGTGTGTGTATGTGTGTATGTGTGTGTGGT
GTGGGTGGGTGGGAAGGACAGACATTACACACACACACACACACACACACACACACACAC
ACACACACATACTCTCACACTCTGTAACTCTATACCCAGGACAGGGAGAGGAAGGAGAGT
GTAGGGGAAGAGACAGGGAATATGTGGTCAAATAATTGGATCCTGATTTTCTCCTCATAC
CTACTTGGCCAAAGGAGAAACGGAGTTTTAAAAAAAGGTCTTTTGGTGGGGGCTATATTC
CCAGAGCGAGGAGGTTTGTGTCTAGTTTCCCTAGATACAGGCT
>haplo977 /amp=amp141 /SNPs=chr3at156924586:114:T;rs373414710:189:T;rs73154652:201:C;rs12629549:211:A;chr3at156924712:240:G;rs12634818:321:A;rs374063935:354:G;chr3at156924827:355:T;rs62276490:366:C;
ATCAAAGAAGTTCTGAGGGAAATCAAGATGATCAGTGTTCCTTAACCAACAGAAAGAGAA
AATAGATAACCGTTTTAGTTTTTAGGAAGCTGTGTGTGTATGTGTGTATGTGTGTGTGGT
GTGGGTGGGTGGGAAGGACAGACATTACACACACACACACACACACACACACACACACAC
ACACACACATACTCTCACACTCTGTAACTCTATACCCAGGACAGGGAGAGGAAGGAGAGT
GTAGGGGAAGAGACAGGGAATATGTGGTCAAATAATTGGATCCTGATTTTCTCCTCATAC
CTACTTGGCCAAAGGAGAAACAGAGTTTTAAAAAAAGGTCTTTTGGTGGGGGCTGTATTC
CCAGAGCGAGGAGGTTTGTGTCTAGTTTCCCTAGATACAGGCT
>haplo978 /amp=amp141 /SNPs=chr3at156924586:114:T;rs373414710:189:T;rs73154652:201:T;rs12629549:211:G;chr3at156924712:240:G;rs12634818:321:A;rs374063935:354:A;chr3at156924827:355:C;rs62276490:366:C;
ATCAAAGAAGTTCTGAGGGAAATCAAGATGATCAGTGTTCCTTAACCAACAGAAAGAGAA
AATAGATAACCGTTTTAGTTTTTAGGAAGCTGTGTGTGTATGTGTGTATGTGTGTGTGGT
GTGGGTGGGTGGGAAGGACAGACATTACACACACACACACACACACACACACACACACAC
ACACACACATACTCTCACACTTTGTAACTCTGTACCCAGGACAGGGAGAGGAAGGAGAGT
GTAGGGGAAGAGACAGGGAATATGTGGTCAAATAATTGGATCCTGATTTTCTCCTCATAC
CTACTTGGCCAAAGGAGAAACAGAGTTTTAAAAAAAGGTCTTTTGGTGGGGGCTACATTC
CCAGAGCGAGGAGGTTTGTGTCTAGTTTCCCTAGATACAGGCT
>haplo979 /amp=amp141 /SNPs=chr3at156924586:114:T;rs373414710:189:T;rs73154652:201:C;rs12629549:211:G;chr3at156924712:240:G;rs12634818:321:G;rs374063935:354:A;chr3at156924827:355:T;rs62276490:366:T;
ATCAAAGAAGTTCTGAGGGAAATCAAGATGATCAGTGTTCCTTAACCAACAGAAAGAGAA
AATAGATAACCGTTTTAGTTTTTAGGAAGCTGTGTGTGTATGTGTGTATGTGTGTGTGGT
GTGGGTGGGTGGGAAGGACAGACATTACACACACACACACACACACACACACACACACAC
ACACACACATACTCTCACACTCTGTAACTCTGTACCCAGGACAGGGAGAGGAAGGAGAGT
GTAGGGGAAGAGACAGGGAATATGTGGTCAAATAATTGGATCCTGATTTTCTCCTCATAC
CTACTTGGCCAAAGGAGAAACGGAGTTTTAAAAAAAGGTCTTTTGGTGGGGGCTATATTC
CCAGAGTGAGGAGGTTTGTGTCTAGTTTCCCTAGATACAGGCT
>haplo980 /amp=amp141 /SNPs=chr3at156924586:114:G;rs373414710:189:T;rs73154652:201:T;rs12629549:211:G;chr3at156924712:240:G;rs12634818:321:A;rs374063935:354:A;chr3at156924827:355:T;rs62276490:366:C;
ATCAAAGAAGTTCTGAGGGAAATCAAGATGATCAGTGTTCCTTAACCAACAGAAAGAGAA
AATAGATAACCGTTTTAGTTTTTAGGAAGCTGTGTGTGTATGTGTGTATGTGTGGGTGGT
GTGGGTGGGTGGGAAGGACAGACATTACACACACACACACACACACACACACACACACAC
ACACACACATACTCTCACACTTTGTAACTCTGTACCCAGGACAGGGAGAGGAAGGAGAGT
GTAGGGGAAGAGACAGGGAATATGTGGTCAAATAATTGGATCCTGATTTTCTCCTCATAC
CTACTTGGCCAAAGGAGAAACAGAGTTTTAAAAAAAGGTCTTTTGGTGGGGGCTATATTC
CCAGAGCGAGGAGGTTTGTGTCTAGTTTCCCTAGATACAGGCT
>haplo981 /amp=amp141 /SNPs=chr3at156924586:114:T;rs373414710:189:T;rs73154652:201:T;rs12629549:211:A;chr3at156924712:240:G;rs12634818:321:A;rs374063935:354:A;chr3at156924827:355:T;rs62276490:366:T;
ATCAAAGAAGTTCTGAGGGAAATCAAGATGATCAGTGTTCCTTAACCAACAGAAAGAGAA
AATAGATAACCGTTTTAGTTTTTAGGAAGCTGTGTGTGTATGTGTGTATGTGTGTGTGGT
GTGGGTGGGTGGGAAGGACAGACATTACACACACACACACACACACACACACACACACAC
ACACACACATACTCTCACACTTTGTAACTCTATACCCAGGACAGGGAGAGGAAGGAGAGT
GTAGGGGAAGAGACAGGGAATATGTGGTCAAATAATTGGATCCTGATTTTCTCCTCATAC
CTACTTGGCCAAAGGAGAAACAGAGTTTTAAAAAAAGGTCTTTTGGTGGGGGCTATATTC
CCAGAGTGAGGAGGTTTGTGTCTAGTTTCCCTAGATACAGGCT
>haplo982 /amp=amp141 /SNPs=chr3at156924586:114:T;rs373414710:189:T;rs73154652:201:C;rs12629549:211:G;chr3at156924712:240:G;rs12634818:321:A;rs374063935:354:A;chr3at156924827:355:T;rs62276490:366:C;
ATCAAAGAAGTTCTGAGGGAAATCAAGATGATCAGTGTTCCTTAACCAACAGAAAGAGAA
AATAGATAACCGTTTTAGTTTTTAGGAAGCTGTGTGTGTATGTGTGTATGTGTGTGTGGT
GTGGGTGGGTGGGAAGGACAGACATTACACACACACACACACACACACACACACACACAC
ACACACACATACTCTCACACTCTGTAACTCTGTACCCAGGACAGGGAGAGGAAGGAGAGT
GTAGGGGAAGAGACAGGGAATATGTGGTCAAATAATTGGATCCTGATTTTCTCCTCATAC
CTACTTGGCCAAAGGAGAAACAGAGTTTTAAAAAAAGGTCTTTTGGTGGGGGCTATATTC
CCAGAGCGAGGAGGTTTGTGTCTAGTTTCCCTAGATACAGGCT
>haplo983 /amp=amp141 /SNPs=chr3at156924586:114:T;rs373414710:189:T;rs73154652:201:C;rs12629549:211:A;chr3at156924712:240:G;rs12634818:321:A;rs374063935:354:A;chr3at156924827:355:T;rs62276490:366:T;
ATCAAAGAAGTTCTGAGGGAAATCAAGATGATCAGTGTTCCTTAACCAACAGAAAGAGAA
AATAGATAACCGTTTTAGTTTTTAGGAAGCTGTGTGTGTATGTGTGTATGTGTGTGTGGT
GTGGGTGGGTGGGAAGGACAGACATTACACACACACACACACACACACACACACACACAC
ACACACACATACTCTCACACTCTGTAACTCTATACCCAGGACAGGGAGAGGAAGGAGAGT
GTAGGGGAAGAGACAGGGAATATGTGGTCAAATAATTGGATCCTGATTTTCTCCTCATAC
CTACTTGGCCAAAGGAGAAACAGAGTTTTAAAAAAAGGTCTTTTGGTGGGGGCTATATTC
CCAGAGTGAGGAGGTTTGTGTCTAGTTTCCCTAGATACAGGCT
>haplo984 /amp=amp141 /SNPs=chr3at156924586:114:T;rs373414710:189:C;rs73154652:201:C;rs12629549:211:A;chr3at156924712:240:G;rs12634818:321:A;rs374063935:354:A;chr3at156924827:355:T;rs62276490:366:C;
ATCAAAGAAGTTCTGAGGGAAATCAAGATGATCAGTGTTCCTTAACCAACAGAAAGAGAA
AATAGATAACCGTTTTAGTTTTTAGGAAGCTGTGTGTGTATGTGTGTATGTGTGTGTGGT
GTGGGTGGGTGGGAAGGACAGACATTACACACACACACACACACACACACACACACACAC
ACACACACACACTCTCACACTCTGTAACTCTATACCCAGGACAGGGAGAGGAAGGAGAGT
GTAGGGGAAGAGACAGGGAATATGTGGTCAAATAATTGGATCCTGATTTTCTCCTCATAC
CTACTTGGCCAAAGGAGAAACAGAGTTTTAAAAAAAGGTCTTTTGGTGGGGGCTATATTC
CCAGAGCGAGGAGGTTTGTGTCTAGTTTCCCTAGATACAGGCT
>haplo665 /amp=amp97 /SNPs=chr3at156854415:197:C;
GCCAGCATAGAGTGATGTGTTTTAATTGCTCAAGGAATAACACAGGCCATAAGGGGCACT
AATGTTTAGGAAAAACAAGAGATCCACCTAGGACAAGATACCAGGGTCAGCCTTTCTGCT
TGCTAGGAATTGGGCTATGCCTTTAAGGAAGAGATAATAGCAAGATGTATCAAGTACCTC
CTACTCTGTGCTAATGTCTCTTTACATACATTACTGAATCTCACAACAATCACACAAGGG
AAATGTTTATCATTGTCAACCCACAGATGAAGAAACTCAGGCTCAGAGAGGTTAAGCAAT
TCTGTCCAAGGCCACATGGCCACTGAGTAGGAGGACTAGACTTCTAATGCAGGCCAGTTG
AACTCCAGAACCCATGCCTCTTTCACCACCTCGGCCAAGGAGGAAA
>haplo666 /amp=amp97 /SNPs=chr3at156854415:197:T;
GCCAGCATAGAGTGATGTGTTTTAATTGCTCAAGGAATAACACAGGCCATAAGGGGCACT
AATGTTTAGGAAAAACAAGAGATCCACCTAGGACAAGATACCAGGGTCAGCCTTTCTGCT
TGCTAGGAATTGGGCTATGCCTTTAAGGAAGAGATAATAGCAAGATGTATCAAGTACCTC
CTACTCTGTGCTAATGTTTCTTTACATACATTACTGAATCTCACAACAATCACACAAGGG
AAATGTTTATCATTGTCAACCCACAGATGAAGAAACTCAGGCTCAGAGAGGTTAAGCAAT
TCTGTCCAAGGCCACATGGCCACTGAGTAGGAGGACTAGACTTCTAATGCAGGCCAGTTG
AACTCCAGAACCCATGCCTCTTTCACCACCTCGGCCAAGGAGGAAA
>haplo652 /amp=amp94 /SNPs=rs73012128:149:A;chr3at156853772:400:C;
GGGTTTCCAGACAGCACTTGTTTTCTGAAACCCTCAAATTGCCTCAAAGATATAATATCT
TTGTGCTAAAAATACTTGTTAGTCAAACATTGGTTGAACTCATGACTTGTGGCACTCATG
AATTCAAAAGATGGTTTCATTTTTTCCAAATCATTCTCTCCTTTTCATCCACTCCATCCC
AGAACAAATCATTCCGATAATGTATTGCTAGAATGACTCACAAGGGGAATCCATCACTGA
CCGGGTTTGTCCAAGGTCTTGCACTGACCTCTCATGGTGAGGAGAGCAGCAAGCTGTCCC
CCACACTTGCAGGCTGTTATCTTGATGGGAATGAGAGCTGTTGGGCTGCTCTTCAGGAGC
AGGAGGTAAGAACAGCCTGTGGGGTCCTGAATGGCCCCAGC
>haplo653 /amp=amp94 /SNPs=rs73012128:149:C;chr3at156853772:400:C;
GGGTTTCCAGACAGCACTTGTTTTCTGAAACCCTCAAATTGCCTCAAAGATATAATATCT
TTGTGCTAAAAATACTTGTTAGTCAAACATTGGTTGAACTCATGACTTGTGGCACTCATG
AATTCAAAAGATGGTTTCATTTTTTCCAACTCATTCTCTCCTTTTCATCCACTCCATCCC
AGAACAAATCATTCCGATAATGTATTGCTAGAATGACTCACAAGGGGAATCCATCACTGA
CCGGGTTTGTCCAAGGTCTTGCACTGACCTCTCATGGTGAGGAGAGCAGCAAGCTGTCCC
CCACACTTGCAGGCTGTTATCTTGATGGGAATGAGAGCTGTTGGGCTGCTCTTCAGGAGC
AGGAGGTAAGAACAGCCTGTGGGGTCCTGAATGGCCCCAGC
>haplo654 /amp=amp94 /SNPs=rs73012128:149:A;chr3at156853772:400:G;
GGGTTTCCAGACAGCACTTGTTTTCTGAAACCCTCAAATTGCCTCAAAGATATAATATCT
TTGTGCTAAAAATACTTGTTAGTCAAACATTGGTTGAACTCATGACTTGTGGCACTCATG
AATTCAAAAGATGGTTTCATTTTTTCCAAATCATTCTCTCCTTTTCATCCACTCCATCCC
AGAACAAATCATTCCGATAATGTATTGCTAGAATGACTCACAAGGGGAATCCATCACTGA
CCGGGTTTGTCCAAGGTCTTGCACTGACCTCTCATGGTGAGGAGAGCAGCAAGCTGTCCC
CCACACTTGCAGGCTGTTATCTTGATGGGAATGAGAGCTGTTGGGCTGCTCTTCAGGAGC
AGGAGGTAAGAACAGCCTGTGGGGTCCTGAATGGCCCCAGG
>haplo282 /amp=amp39 /SNPs=rs143592568:68:T;rs188652647:259:T;chr3at156818950:329:C;
ATGCATATATGGACGCCTAGTACCTCAGAATGTGACTGTATTTGGAAACAGGGCCTTTGA
AGAAGTAATTAAGTTAAAATGAGGTCATTAGGGTGGGCAGTAATACAGTATAACTGGTGT
CCTTATAAGAAGAGATTAGGACACAGATGCACACAGAGGGAAGACCATATGAACACAGAG
GGAGAAGACAGCCACCTGCAAGCCACAGAGAGAGCCCTTCAAAGAAACCAACCCTGCAGA
CAATTTGATCTCAGGTTTCTGGCCTCCAGAATTGTGAGAAAATAAATTTCTGTTGTTTAA
GTCACCCAGTCTGTGGTATTTTGTTATGGCGGCGAAGCTAACGAACACAAACAGAAGGCT
GATTTCACTTAATAATCATCTCAGAAGGCAGAGATTGCTTC
>haplo283 /amp=amp39 /SNPs=rs143592568:68:T;rs188652647:259:T;chr3at156818950:329:T;
ATGCATATATGGACGCCTAGTACCTCAGAATGTGACTGTATTTGGAAACAGGGCCTTTGA
AGAAGTAATTAAGTTAAAATGAGGTCATTAGGGTGGGCAGTAATACAGTATAACTGGTGT
CCTTATAAGAAGAGATTAGGACACAGATGCACACAGAGGGAAGACCATATGAACACAGAG
GGAGAAGACAGCCACCTGCAAGCCACAGAGAGAGCCCTTCAAAGAAACCAACCCTGCAGA
CAATTTGATCTCAGGTTTCTGGCCTCCAGAATTGTGAGAAAATAAATTTCTGTTGTTTAA
GTCACCCAGTCTGTGGTATTTTGTTATGGTGGCGAAGCTAACGAACACAAACAGAAGGCT
GATTTCACTTAATAATCATCTCAGAAGGCAGAGATTGCTTC
>haplo284 /amp=amp39 /SNPs=rs143592568:68:C;rs188652647:259:T;chr3at156818950:329:C;
ATGCATATATGGACGCCTAGTACCTCAGAATGTGACTGTATTTGGAAACAGGGCCTTTGA
AGAAGTAACTAAGTTAAAATGAGGTCATTAGGGTGGGCAGTAATACAGTATAACTGGTGT
CCTTATAAGAAGAGATTAGGACACAGATGCACACAGAGGGAAGACCATATGAACACAGAG
GGAGAAGACAGCCACCTGCAAGCCACAGAGAGAGCCCTTCAAAGAAACCAACCCTGCAGA
CAATTTGATCTCAGGTTTCTGGCCTCCAGAATTGTGAGAAAATAAATTTCTGTTGTTTAA
GTCACCCAGTCTGTGGTATTTTGTTATGGCGGCGAAGCTAACGAACACAAACAGAAGGCT
GATTTCACTTAATAATCATCTCAGAAGGCAGAGATTGCTTC
>haplo285 /amp=amp39 /SNPs=rs143592568:68:T;rs188652647:259:G;chr3at156818950:329:C;
ATGCATATATGGACGCCTAGTACCTCAGAATGTGACTGTATTTGGAAACAGGGCCTTTGA
AGAAGTAATTAAGTTAAAATGAGGTCATTAGGGTGGGCAGTAATACAGTATAACTGGTGT
CCTTATAAGAAGAGATTAGGACACAGATGCACACAGAGGGAAGACCATATGAACACAGAG
GGAGAAGACAGCCACCTGCAAGCCACAGAGAGAGCCCTTCAAAGAAACCAACCCTGCAGA
CAATTTGATCTCAGGTTTCGGGCCTCCAGAATTGTGAGAAAATAAATTTCTGTTGTTTAA
GTCACCCAGTCTGTGGTATTTTGTTATGGCGGCGAAGCTAACGAACACAAACAGAAGGCT
GATTTCACTTAATAATCATCTCAGAAGGCAGAGATTGCTTC
>haplo338 /amp=amp47 /SNPs=chr3at156821888:61:C;chr3at156821961:134:G;chr3at156822031:204:C;
GAAACAGGACCTCAATGACTTTGTGTGTTCAAAGAATGGACTTTGGGTTTCCTTCCAGCA
TCTGATTGTGGCATGTAGTAGTGGTTCTTGGGGCTGCCTCTCTGACTCCCTGTCAGTCCC
TCAGCCTTTGTCCAGGAAGCGGCTCCCAGCTTCTTTCCTGGAAGCACTTTTGCACCAAGT
CAAGGGGCCTCTCTCATCTCCCCGCAGCCCAAGCCCCTCCCAGAGCCAGGGGTGGTTTTA
GCATTTGCTTACGGTTTTTCATCTTTGCTCCTTGTTCCTGGATACCCTCTCCTAATTTTA
GAAGTGTGTCTTCTCCTATCAGTGGATGCAGCCCAGTGGAATTCCGTGGGGATACAAAAA
TAGTTGCAGGATGGGGAGTATCACTTTTTGGTTGGTGTTTC
>haplo339 /amp=amp47 /SNPs=chr3at156821888:61:G;chr3at156821961:134:G;chr3at156822031:204:C;
GAAACAGGACCTCAATGACTTTGTGTGTTCAAAGAATGGACTTTGGGTTTCCTTCCAGCA
TGTGATTGTGGCATGTAGTAGTGGTTCTTGGGGCTGCCTCTCTGACTCCCTGTCAGTCCC
TCAGCCTTTGTCCAGGAAGCGGCTCCCAGCTTCTTTCCTGGAAGCACTTTTGCACCAAGT
CAAGGGGCCTCTCTCATCTCCCCGCAGCCCAAGCCCCTCCCAGAGCCAGGGGTGGTTTTA
GCATTTGCTTACGGTTTTTCATCTTTGCTCCTTGTTCCTGGATACCCTCTCCTAATTTTA
GAAGTGTGTCTTCTCCTATCAGTGGATGCAGCCCAGTGGAATTCCGTGGGGATACAAAAA
TAGTTGCAGGATGGGGAGTATCACTTTTTGGTTGGTGTTTC
>haplo340 /amp=amp47 /SNPs=chr3at156821888:61:C;chr3at156821961:134:A;chr3at156822031:204:C;
GAAACAGGACCTCAATGACTTTGTGTGTTCAAAGAATGGACTTTGGGTTTCCTTCCAGCA
TCTGATTGTGGCATGTAGTAGTGGTTCTTGGGGCTGCCTCTCTGACTCCCTGTCAGTCCC
TCAGCCTTTGTCCAAGAAGCGGCTCCCAGCTTCTTTCCTGGAAGCACTTTTGCACCAAGT
CAAGGGGCCTCTCTCATCTCCCCGCAGCCCAAGCCCCTCCCAGAGCCAGGGGTGGTTTTA
GCATTTGCTTACGGTTTTTCATCTTTGCTCCTTGTTCCTGGATACCCTCTCCTAATTTTA
GAAGTGTGTCTTCTCCTATCAGTGGATGCAGCCCAGTGGAATTCCGTGGGGATACAAAAA
TAGTTGCAGGATGGGGAGTATCACTTTTTGGTTGGTGTTTC
>haplo341 /amp=amp47 /SNPs=chr3at156821888:61:C;chr3at156821961:134:G;chr3at156822031:204:G;
GAAACAGGACCTCAATGACTTTGTGTGTTCAAAGAATGGACTTTGGGTTTCCTTCCAGCA
TCTGATTGTGGCATGTAGTAGTGGTTCTTGGGGCTGCCTCTCTGACTCCCTGTCAGTCCC
TCAGCCTTTGTCCAGGAAGCGGCTCCCAGCTTCTTTCCTGGAAGCACTTTTGCACCAAGT
CAAGGGGCCTCTCTCATCTCCCCGGAGCCCAAGCCCCTCCCAGAGCCAGGGGTGGTTTTA
GCATTTGCTTACGGTTTTTCATCTTTGCTCCTTGTTCCTGGATACCCTCTCCTAATTTTA
GAAGTGTGTCTTCTCCTATCAGTGGATGCAGCCCAGTGGAATTCCGTGGGGATACAAAAA
TAGTTGCAGGATGGGGAGTATCACTTTTTGGTTGGTGTTTC
>haplo136 /amp=amp17 /SNPs=chr3at156799514:74:C;rs115684881:91:C;chr3at156799533:93:C;
AGCAAGACACCAGGTATCATTTCTTTCCTGTTTATTAACATTCACTCCAGGCTGTATACT
TTGGTTACCATGGTCGCGTGGTGTCTGATGTCACAGGCCAAACCATATAAAATCACAGAG
GCCACAACAGGCAGGAGGAGCGGCCTGGCTTTGTCTGAGTCAGGCAGCCCAGCGTGTGGG
ATGCCAGGCTGGATGTGCTGGGCCTGACCAGCCGCCCGCTTTCCTCTTCTCTTGCCTCTG
CCTGCCCCCTGGTGGACAGCTGGGGTAAAGCATGGGAGTGCGCCTTTGGGGTCTCAGTGG
GGCTGAAATACGACTCCTCCCCTAGGACAGCCTGCCTTCCCCAGCCTTGTTCTCCGGCAA
AGTCAATTTCCTGGAGAATCGAGGCTCTGCCTCAGATGTT
>haplo137 /amp=amp17 /SNPs=chr3at156799514:74:C;rs115684881:91:G;chr3at156799533:93:C;
AGCAAGACACCAGGTATCATTTCTTTCCTGTTTATTAACATTCACTCCAGGCTGTATACT
TTGGTTACCATGGTCGCGTGGTGTCTGATGTGACAGGCCAAACCATATAAAATCACAGAG
GCCACAACAGGCAGGAGGAGCGGCCTGGCTTTGTCTGAGTCAGGCAGCCCAGCGTGTGGG
ATGCCAGGCTGGATGTGCTGGGCCTGACCAGCCGCCCGCTTTCCTCTTCTCTTGCCTCTG
CCTGCCCCCTGGTGGACAGCTGGGGTAAAGCATGGGAGTGCGCCTTTGGGGTCTCAGTGG
GGCTGAAATACGACTCCTCCCCTAGGACAGCCTGCCTTCCCCAGCCTTGTTCTCCGGCAA
AGTCAATTTCCTGGAGAATCGAGGCTCTGCCTCAGATGTT
>haplo138 /amp=amp17 /SNPs=chr3at156799514:74:C;rs115684881:91:C;chr3at156799533:93:T;
AGCAAGACACCAGGTATCATTTCTTTCCTGTTTATTAACATTCACTCCAGGCTGTATACT
TTGGTTACCATGGTCGCGTGGTGTCTGATGTCATAGGCCAAACCATATAAAATCACAGAG
GCCACAACAGGCAGGAGGAGCGGCCTGGCTTTGTCTGAGTCAGGCAGCCCAGCGTGTGGG
ATGCCAGGCTGGATGTGCTGGGCCTGACCAGCCGCCCGCTTTCCTCTTCTCTTGCCTCTG
CCTGCCCCCTGGTGGACAGCTGGGGTAAAGCATGGGAGTGCGCCTTTGGGGTCTCAGTGG
GGCTGAAATACGACTCCTCCCCTAGGACAGCCTGCCTTCCCCAGCCTTGTTCTCCGGCAA
AGTCAATTTCCTGGAGAATCGAGGCTCTGCCTCAGATGTT
>haplo139 /amp=amp17 /SNPs=chr3at156799514:74:T;rs115684881:91:C;chr3at156799533:93:C;
AGCAAGACACCAGGTATCATTTCTTTCCTGTTTATTAACATTCACTCCAGGCTGTATACT
TTGGTTACCATGGTTGCGTGGTGTCTGATGTCACAGGCCAAACCATATAAAATCACAGAG
GCCACAACAGGCAGGAGGAGCGGCCTGGCTTTGTCTGAGTCAGGCAGCCCAGCGTGTGGG
ATGCCAGGCTGGATGTGCTGGGCCTGACCAGCCGCCCGCTTTCCTCTTCTCTTGCCTCTG
CCTGCCCCCTGGTGGACAGCTGGGGTAAAGCATGGGAGTGCGCCTTTGGGGTCTCAGTGG
GGCTGAAATACGACTCCTCCCCTAGGACAGCCTGCCTTCCCCAGCCTTGTTCTCCGGCAA
AGTCAATTTCCTGGAGAATCGAGGCTCTGCCTCAGATGTT
>haplo646 /amp=amp93 /SNPs=chr3at156853130:36:C;rs138886638:98:G;rs138421985:172:C;chr3at156853343:249:A;chr3at156853347:253:C;
GGTTCTTGAAATGACAAAATGGTTCCTTTGCACTGTCGACATTTTCATCATCAATGAATA
TTTATGAAGTGCCCACATGGAGGTTGCTTGCCAGTTCCGAACCCAGATAAGAGGGAAGGT
TCTTTATTCTGTTGCAGAGGGGCGTTTAGTCAGTAAACTGCATTTCTTTTAACTTCTGAA
AGCCTTCCTTTTTTCTGGGGAAAAAAATGTCATTTTGCTTTTGCAAATGAGAGAGTAAAG
CTTTTGGCTATTGCGTAGTATTTCTTCAATTATTATTTGGGTTTCCAGACAGCACTTGTT
TTCTGAAACCCTCAAATTGCCTCAAAGATATAATATCTTTGTGCTAAAAATACTTGTTAG
TCAAACATTGGTTGAACTCATGACTTGTGGCACTCATGAATTC
>haplo647 /amp=amp93 /SNPs=chr3at156853130:36:C;rs138886638:98:G;rs138421985:172:T;chr3at156853343:249:A;chr3at156853347:253:C;
GGTTCTTGAAATGACAAAATGGTTCCTTTGCACTGTCGACATTTTCATCATCAATGAATA
TTTATGAAGTGCCCACATGGAGGTTGCTTGCCAGTTCCGAACCCAGATAAGAGGGAAGGT
TCTTTATTCTGTTGCAGAGGGGCGTTTAGTCAGTAAACTGCATTTCTTTTAATTTCTGAA
AGCCTTCCTTTTTTCTGGGGAAAAAAATGTCATTTTGCTTTTGCAAATGAGAGAGTAAAG
CTTTTGGCTATTGCGTAGTATTTCTTCAATTATTATTTGGGTTTCCAGACAGCACTTGTT
TTCTGAAACCCTCAAATTGCCTCAAAGATATAATATCTTTGTGCTAAAAATACTTGTTAG
TCAAACATTGGTTGAACTCATGACTTGTGGCACTCATGAATTC
>haplo648 /amp=amp93 /SNPs=chr3at156853130:36:C;rs138886638:98:A;rs138421985:172:C;chr3at156853343:249:A;chr3at156853347:253:C;
GGTTCTTGAAATGACAAAATGGTTCCTTTGCACTGTCGACATTTTCATCATCAATGAATA
TTTATGAAGTGCCCACATGGAGGTTGCTTGCCAGTTCCAAACCCAGATAAGAGGGAAGGT
TCTTTATTCTGTTGCAGAGGGGCGTTTAGTCAGTAAACTGCATTTCTTTTAACTTCTGAA
AGCCTTCCTTTTTTCTGGGGAAAAAAATGTCATTTTGCTTTTGCAAATGAGAGAGTAAAG
CTTTTGGCTATTGCGTAGTATTTCTTCAATTATTATTTGGGTTTCCAGACAGCACTTGTT
TTCTGAAACCCTCAAATTGCCTCAAAGATATAATATCTTTGTGCTAAAAATACTTGTTAG
TCAAACATTGGTTGAACTCATGACTTGTGGCACTCATGAATTC
>haplo649 /amp=amp93 /SNPs=chr3at156853130:36:C;rs138886638:98:G;rs138421985:172:C;chr3at156853343:249:C;chr3at156853347:253:C;
GGTTCTTGAAATGACAAAATGGTTCCTTTGCACTGTCGACATTTTCATCATCAATGAATA
TTTATGAAGTGCCCACATGGAGGTTGCTTGCCAGTTCCGAACCCAGATAAGAGGGAAGGT
TCTTTATTCTGTTGCAGAGGGGCGTTTAGTCAGTAAACTGCATTTCTTTTAACTTCTGAA
AGCCTTCCTTTTTTCTGGGGAAAAAAATGTCATTTTGCTTTTGCAAATGAGAGAGTAAAG
CTTTTGGCTCTTGCGTAGTATTTCTTCAATTATTATTTGGGTTTCCAGACAGCACTTGTT
TTCTGAAACCCTCAAATTGCCTCAAAGATATAATATCTTTGTGCTAAAAATACTTGTTAG
TCAAACATTGGTTGAACTCATGACTTGTGGCACTCATGAATTC
>haplo650 /amp=amp93 /SNPs=chr3at156853130:36:T;rs138886638:98:G;rs138421985:172:C;chr3at156853343:249:A;chr3at156853347:253:C;
GGTTCTTGAAATGACAAAATGGTTCCTTTGCACTGTTGACATTTTCATCATCAATGAATA
TTTATGAAGTGCCCACATGGAGGTTGCTTGCCAGTTCCGAACCCAGATAAGAGGGAAGGT
TCTTTATTCTGTTGCAGAGGGGCGTTTAGTCAGTAAACTGCATTTCTTTTAACTTCTGAA
AGCCTTCCTTTTTTCTGGGGAAAAAAATGTCATTTTGCTTTTGCAAATGAGAGAGTAAAG
CTTTTGGCTATTGCGTAGTATTTCTTCAATTATTATTTGGGTTTCCAGACAGCACTTGTT
TTCTGAAACCCTCAAATTGCCTCAAAGATATAATATCTTTGTGCTAAAAATACTTGTTAG
TCAAACATTGGTTGAACTCATGACTTGTGGCACTCATGAATTC
>haplo651 /amp=amp93 /SNPs=chr3at156853130:36:C;rs138886638:98:G;rs138421985:172:C;chr3at156853343:249:A;chr3at156853347:253:T;
GGTTCTTGAAATGACAAAATGGTTCCTTTGCACTGTCGACATTTTCATCATCAATGAATA
TTTATGAAGTGCCCACATGGAGGTTGCTTGCCAGTTCCGAACCCAGATAAGAGGGAAGGT
TCTTTATTCTGTTGCAGAGGGGCGTTTAGTCAGTAAACTGCATTTCTTTTAACTTCTGAA
AGCCTTCCTTTTTTCTGGGGAAAAAAATGTCATTTTGCTTTTGCAAATGAGAGAGTAAAG
CTTTTGGCTATTGTGTAGTATTTCTTCAATTATTATTTGGGTTTCCAGACAGCACTTGTT
TTCTGAAACCCTCAAATTGCCTCAAAGATATAATATCTTTGTGCTAAAAATACTTGTTAG
TCAAACATTGGTTGAACTCATGACTTGTGGCACTCATGAATTC
>haplo232 /amp=amp30 /SNPs=rs77513616:32:A;chr3at156807918:113:G;rs111898339:180:T;chr3at156808009:204:G;chr3at156808109:304:G;chr3at156808174:369:T;
ATGACAGGGAAAGGAGGAAATGGCTTCTGTTAATCTCTCCTTCAGCTTCTCCCGCCCTTC
CCATGCACTCTTCCTGTTTCCCTTTCCAGTTCTCACGGTGACTCAAGGTAGGTGGCTGCA
GAGAGACATTGGGACCTCTTACCAGGGAAAATATGTTCTGTAATCTGGCATAATTTAAGT
TTTAAGTCCCATTTTATCATAGGGGTTCCCCTCCCCTTTACCTAGGTGTGATAGGCACAA
GAAAAAGGAATGGAGTTAAGTGGATAAGTGACTAAGGTGTCACATTGGAGTAGTGTGGAT
CATAGATCTCAGAGCTGAAGATCATCTAGGTGGACTCCCTCATATTAAAGAAGAAGCAGT
GAAAAACTGTGAAAGGCAAAATGACATCAAGTTTCAGACTC
>haplo233 /amp=amp30 /SNPs=rs77513616:32:A;chr3at156807918:113:G;rs111898339:180:G;chr3at156808009:204:G;chr3at156808109:304:G;chr3at156808174:369:T;
ATGACAGGGAAAGGAGGAAATGGCTTCTGTTAATCTCTCCTTCAGCTTCTCCCGCCCTTC
CCATGCACTCTTCCTGTTTCCCTTTCCAGTTCTCACGGTGACTCAAGGTAGGTGGCTGCA
GAGAGACATTGGGACCTCTTACCAGGGAAAATATGTTCTGTAATCTGGCATAATTTAAGT
GTTAAGTCCCATTTTATCATAGGGGTTCCCCTCCCCTTTACCTAGGTGTGATAGGCACAA
GAAAAAGGAATGGAGTTAAGTGGATAAGTGACTAAGGTGTCACATTGGAGTAGTGTGGAT
CATAGATCTCAGAGCTGAAGATCATCTAGGTGGACTCCCTCATATTAAAGAAGAAGCAGT
GAAAAACTGTGAAAGGCAAAATGACATCAAGTTTCAGACTC
>haplo234 /amp=amp30 /SNPs=rs77513616:32:A;chr3at156807918:113:G;rs111898339:180:T;chr3at156808009:204:T;chr3at156808109:304:G;chr3at156808174:369:C;
ATGACAGGGAAAGGAGGAAATGGCTTCTGTTAATCTCTCCTTCAGCTTCTCCCGCCCTTC
CCATGCACTCTTCCTGTTTCCCTTTCCAGTTCTCACGGTGACTCAAGGTAGGTGGCTGCA
GAGAGACATTGGGACCTCTTACCAGGGAAAATATGTTCTGTAATCTGGCATAATTTAAGT
TTTAAGTCCCATTTTATCATAGGGTTTCCCCTCCCCTTTACCTAGGTGTGATAGGCACAA
GAAAAAGGAATGGAGTTAAGTGGATAAGTGACTAAGGTGTCACATTGGAGTAGTGTGGAT
CATAGATCTCAGAGCTGAAGATCATCTAGGTGGACTCCCTCATATTAAAGAAGAAGCAGT
GAAAAACTGCGAAAGGCAAAATGACATCAAGTTTCAGACTC
>haplo235 /amp=amp30 /SNPs=rs77513616:32:A;chr3at156807918:113:A;rs111898339:180:T;chr3at156808009:204:G;chr3at156808109:304:G;chr3at156808174:369:T;
ATGACAGGGAAAGGAGGAAATGGCTTCTGTTAATCTCTCCTTCAGCTTCTCCCGCCCTTC
CCATGCACTCTTCCTGTTTCCCTTTCCAGTTCTCACGGTGACTCAAGGTAGGTAGCTGCA
GAGAGACATTGGGACCTCTTACCAGGGAAAATATGTTCTGTAATCTGGCATAATTTAAGT
TTTAAGTCCCATTTTATCATAGGGGTTCCCCTCCCCTTTACCTAGGTGTGATAGGCACAA
GAAAAAGGAATGGAGTTAAGTGGATAAGTGACTAAGGTGTCACATTGGAGTAGTGTGGAT
CATAGATCTCAGAGCTGAAGATCATCTAGGTGGACTCCCTCATATTAAAGAAGAAGCAGT
GAAAAACTGTGAAAGGCAAAATGACATCAAGTTTCAGACTC
>haplo236 /amp=amp30 /SNPs=rs77513616:32:G;chr3at156807918:113:G;rs111898339:180:T;chr3at156808009:204:G;chr3at156808109:304:G;chr3at156808174:369:T;
ATGACAGGGAAAGGAGGAAATGGCTTCTGTTAGTCTCTCCTTCAGCTTCTCCCGCCCTTC
CCATGCACTCTTCCTGTTTCCCTTTCCAGTTCTCACGGTGACTCAAGGTAGGTGGCTGCA
GAGAGACATTGGGACCTCTTACCAGGGAAAATATGTTCTGTAATCTGGCATAATTTAAGT
TTTAAGTCCCATTTTATCATAGGGGTTCCCCTCCCCTTTACCTAGGTGTGATAGGCACAA
GAAAAAGGAATGGAGTTAAGTGGATAAGTGACTAAGGTGTCACATTGGAGTAGTGTGGAT
CATAGATCTCAGAGCTGAAGATCATCTAGGTGGACTCCCTCATATTAAAGAAGAAGCAGT
GAAAAACTGTGAAAGGCAAAATGACATCAAGTTTCAGACTC
>haplo237 /amp=amp30 /SNPs=rs77513616:32:A;chr3at156807918:113:G;rs111898339:180:T;chr3at156808009:204:G;chr3at156808109:304:C;chr3at156808174:369:T;
ATGACAGGGAAAGGAGGAAATGGCTTCTGTTAATCTCTCCTTCAGCTTCTCCCGCCCTTC
CCATGCACTCTTCCTGTTTCCCTTTCCAGTTCTCACGGTGACTCAAGGTAGGTGGCTGCA
GAGAGACATTGGGACCTCTTACCAGGGAAAATATGTTCTGTAATCTGGCATAATTTAAGT
TTTAAGTCCCATTTTATCATAGGGGTTCCCCTCCCCTTTACCTAGGTGTGATAGGCACAA
GAAAAAGGAATGGAGTTAAGTGGATAAGTGACTAAGGTGTCACATTGGAGTAGTGTGGAT
CATACATCTCAGAGCTGAAGATCATCTAGGTGGACTCCCTCATATTAAAGAAGAAGCAGT
GAAAAACTGTGAAAGGCAAAATGACATCAAGTTTCAGACTC
>haplo679 /amp=amp100 /SNPs=chr3at156855189:145:T;rs189672946:168:A;rs144478101:321:C;chr3at156855411:367:G;chr3at156855416:372:G;
CTTACTAGCTGGGTGAAATCACCAACTCATGGGTTCCTCTCCCACCACACGGTTTTAGAA
AGAGGTCAAATGAGTTAATATATGTGAAGCAGAATGGCATCTGGCACATAGTGCTTATAT
AAATAAGGGTTGCTATCTATTCTTCTGCCAGCAGAATCTAGCAAAGGTATGTACCTTTAG
AGTTATTGCCAAAGGTTCAAGTCTGGATTAAAGGCCTAAATGAGGCTTAAATGGATGTAG
CTAAAGACATTAGTGTTCCTTTGTAAACAGACAAGCCTTTATTGTGTTCAGAATAAGGCT
TGCCAGTCAGCTGAAGTAAAACTTAGAGCAAGATCTTGTATCACAGACAGCCAAAGAGTG
ACCTCTAGTGGCGTAGGTTCTTATTACTGACTATGCAAACTGAAAGGCGTTCAAGGAACC
ACAGATTGTA
>haplo680 /amp=amp100 /SNPs=chr3at156855189:145:T;rs189672946:168:A;rs144478101:321:C;chr3at156855411:367:C;chr3at156855416:372:G;
CTTACTAGCTGGGTGAAATCACCAACTCATGGGTTCCTCTCCCACCACACGGTTTTAGAA
AGAGGTCAAATGAGTTAATATATGTGAAGCAGAATGGCATCTGGCACATAGTGCTTATAT
AAATAAGGGTTGCTATCTATTCTTCTGCCAGCAGAATCTAGCAAAGGTATGTACCTTTAG
AGTTATTGCCAAAGGTTCAAGTCTGGATTAAAGGCCTAAATGAGGCTTAAATGGATGTAG
CTAAAGACATTAGTGTTCCTTTGTAAACAGACAAGCCTTTATTGTGTTCAGAATAAGGCT
TGCCAGTCAGCTGAAGTAAAACTTAGAGCAAGATCTTGTATCACAGACAGCCAAAGAGTG
ACCTCTACTGGCGTAGGTTCTTATTACTGACTATGCAAACTGAAAGGCGTTCAAGGAACC
ACAGATTGTA
>haplo681 /amp=amp100 /SNPs=chr3at156855189:145:T;rs189672946:168:A;rs144478101:321:C;chr3at156855411:367:G;chr3at156855416:372:A;
CTTACTAGCTGGGTGAAATCACCAACTCATGGGTTCCTCTCCCACCACACGGTTTTAGAA
AGAGGTCAAATGAGTTAATATATGTGAAGCAGAATGGCATCTGGCACATAGTGCTTATAT
AAATAAGGGTTGCTATCTATTCTTCTGCCAGCAGAATCTAGCAAAGGTATGTACCTTTAG
AGTTATTGCCAAAGGTTCAAGTCTGGATTAAAGGCCTAAATGAGGCTTAAATGGATGTAG
CTAAAGACATTAGTGTTCCTTTGTAAACAGACAAGCCTTTATTGTGTTCAGAATAAGGCT
TGCCAGTCAGCTGAAGTAAAACTTAGAGCAAGATCTTGTATCACAGACAGCCAAAGAGTG
ACCTCTAGTGGCATAGGTTCTTATTACTGACTATGCAAACTGAAAGGCGTTCAAGGAACC
ACAGATTGTA
>haplo682 /amp=amp100 /SNPs=chr3at156855189:145:T;rs189672946:168:A;rs144478101:321:T;chr3at156855411:367:G;chr3at156855416:372:G;
CTTACTAGCTGGGTGAAATCACCAACTCATGGGTTCCTCTCCCACCACACGGTTTTAGAA
AGAGGTCAAATGAGTTAATATATGTGAAGCAGAATGGCATCTGGCACATAGTGCTTATAT
AAATAAGGGTTGCTATCTATTCTTCTGCCAGCAGAATCTAGCAAAGGTATGTACCTTTAG
AGTTATTGCCAAAGGTTCAAGTCTGGATTAAAGGCCTAAATGAGGCTTAAATGGATGTAG
CTAAAGACATTAGTGTTCCTTTGTAAACAGACAAGCCTTTATTGTGTTCAGAATAAGGCT
TGCCAGTCAGCTGAAGTAAAATTTAGAGCAAGATCTTGTATCACAGACAGCCAAAGAGTG
ACCTCTAGTGGCGTAGGTTCTTATTACTGACTATGCAAACTGAAAGGCGTTCAAGGAACC
ACAGATTGTA
>haplo683 /amp=amp100 /SNPs=chr3at156855189:145:T;rs189672946:168:G;rs144478101:321:C;chr3at156855411:367:G;chr3at156855416:372:G;
CTTACTAGCTGGGTGAAATCACCAACTCATGGGTTCCTCTCCCACCACACGGTTTTAGAA
AGAGGTCAAATGAGTTAATATATGTGAAGCAGAATGGCATCTGGCACATAGTGCTTATAT
AAATAAGGGTTGCTATCTATTCTTCTGCCAGCAGAATCTAGCAAAGGTGTGTACCTTTAG
AGTTATTGCCAAAGGTTCAAGTCTGGATTAAAGGCCTAAATGAGGCTTAAATGGATGTAG
CTAAAGACATTAGTGTTCCTTTGTAAACAGACAAGCCTTTATTGTGTTCAGAATAAGGCT
TGCCAGTCAGCTGAAGTAAAACTTAGAGCAAGATCTTGTATCACAGACAGCCAAAGAGTG
ACCTCTAGTGGCGTAGGTTCTTATTACTGACTATGCAAACTGAAAGGCGTTCAAGGAACC
ACAGATTGTA
>haplo684 /amp=amp100 /SNPs=chr3at156855189:145:C;rs189672946:168:A;rs144478101:321:C;chr3at156855411:367:G;chr3at156855416:372:G;
CTTACTAGCTGGGTGAAATCACCAACTCATGGGTTCCTCTCCCACCACACGGTTTTAGAA
AGAGGTCAAATGAGTTAATATATGTGAAGCAGAATGGCATCTGGCACATAGTGCTTATAT
AAATAAGGGTTGCTATCTATTCTTCCGCCAGCAGAATCTAGCAAAGGTATGTACCTTTAG
AGTTATTGCCAAAGGTTCAAGTCTGGATTAAAGGCCTAAATGAGGCTTAAATGGATGTAG
CTAAAGACATTAGTGTTCCTTTGTAAACAGACAAGCCTTTATTGTGTTCAGAATAAGGCT
TGCCAGTCAGCTGAAGTAAAACTTAGAGCAAGATCTTGTATCACAGACAGCCAAAGAGTG
ACCTCTAGTGGCGTAGGTTCTTATTACTGACTATGCAAACTGAAAGGCGTTCAAGGAACC
ACAGATTGTA
>haplo673 /amp=amp99 /SNPs=rs13064720:52:C;rs192145568:55:C;chr3at156854837:63:G;rs73012132:172:T;rs79599347:221:A;
CCACAGGGTTACTGGAGTTGATCTCTGGACCTGGACAGCTTGCAACCACAAGCAACGGGC
TGGGTGCAGGTGTGGGTATGTGCATGACTCTGCTGGACAATTTCCCAGTAGCACACACGT
GGCAAGCAGCGTCTACTGCTGAGCTCTAAAAGACTTTTGATGAGTTCAAACCTCATTATG
TGGATGCTTTGTAATGAGACCAGTCAGCCCGGGCTTGGTAGAGTGGTTAAGTATACAGAC
TCTGCAACAAACTAAATCCTGGCTCAATCACTTACTAGCTGGGTGAAATCACCAACTCAT
GGGTTCCTCTCCCACCACACGGTTTTAGAAAGAGGTCAAATGAGTTAATATATGTGAAGC
AGAATGGCATCTGGCACATAGTGCTTATATAAATAAGGGTTG
>haplo674 /amp=amp99 /SNPs=rs13064720:52:G;rs192145568:55:C;chr3at156854837:63:G;rs73012132:172:T;rs79599347:221:A;
CCACAGGGTTACTGGAGTTGATCTCTGGACCTGGACAGCTTGCAACCACAAGGAACGGGC
TGGGTGCAGGTGTGGGTATGTGCATGACTCTGCTGGACAATTTCCCAGTAGCACACACGT
GGCAAGCAGCGTCTACTGCTGAGCTCTAAAAGACTTTTGATGAGTTCAAACCTCATTATG
TGGATGCTTTGTAATGAGACCAGTCAGCCCGGGCTTGGTAGAGTGGTTAAGTATACAGAC
TCTGCAACAAACTAAATCCTGGCTCAATCACTTACTAGCTGGGTGAAATCACCAACTCAT
GGGTTCCTCTCCCACCACACGGTTTTAGAAAGAGGTCAAATGAGTTAATATATGTGAAGC
AGAATGGCATCTGGCACATAGTGCTTATATAAATAAGGGTTG
>haplo675 /amp=amp99 /SNPs=rs13064720:52:C;rs192145568:55:C;chr3at156854837:63:G;rs73012132:172:T;rs79599347:221:C;
CCACAGGGTTACTGGAGTTGATCTCTGGACCTGGACAGCTTGCAACCACAAGCAACGGGC
TGGGTGCAGGTGTGGGTATGTGCATGACTCTGCTGGACAATTTCCCAGTAGCACACACGT
GGCAAGCAGCGTCTACTGCTGAGCTCTAAAAGACTTTTGATGAGTTCAAACCTCATTATG
TGGATGCTTTGTAATGAGACCAGTCAGCCCGGGCTTGGTAGCGTGGTTAAGTATACAGAC
TCTGCAACAAACTAAATCCTGGCTCAATCACTTACTAGCTGGGTGAAATCACCAACTCAT
GGGTTCCTCTCCCACCACACGGTTTTAGAAAGAGGTCAAATGAGTTAATATATGTGAAGC
AGAATGGCATCTGGCACATAGTGCTTATATAAATAAGGGTTG
>haplo676 /amp=amp99 /SNPs=rs13064720:52:C;rs192145568:55:C;chr3at156854837:63:T;rs73012132:172:T;rs79599347:221:A;
CCACAGGGTTACTGGAGTTGATCTCTGGACCTGGACAGCTTGCAACCACAAGCAACGGGC
TGGTTGCAGGTGTGGGTATGTGCATGACTCTGCTGGACAATTTCCCAGTAGCACACACGT
GGCAAGCAGCGTCTACTGCTGAGCTCTAAAAGACTTTTGATGAGTTCAAACCTCATTATG
TGGATGCTTTGTAATGAGACCAGTCAGCCCGGGCTTGGTAGAGTGGTTAAGTATACAGAC
TCTGCAACAAACTAAATCCTGGCTCAATCACTTACTAGCTGGGTGAAATCACCAACTCAT
GGGTTCCTCTCCCACCACACGGTTTTAGAAAGAGGTCAAATGAGTTAATATATGTGAAGC
AGAATGGCATCTGGCACATAGTGCTTATATAAATAAGGGTTG
>haplo677 /amp=amp99 /SNPs=rs13064720:52:G;rs192145568:55:C;chr3at156854837:63:G;rs73012132:172:G;rs79599347:221:A;
CCACAGGGTTACTGGAGTTGATCTCTGGACCTGGACAGCTTGCAACCACAAGGAACGGGC
TGGGTGCAGGTGTGGGTATGTGCATGACTCTGCTGGACAATTTCCCAGTAGCACACACGT
GGCAAGCAGCGTCTACTGCTGAGCTCTAAAAGACTTTTGATGAGTTCAAACCGCATTATG
TGGATGCTTTGTAATGAGACCAGTCAGCCCGGGCTTGGTAGAGTGGTTAAGTATACAGAC
TCTGCAACAAACTAAATCCTGGCTCAATCACTTACTAGCTGGGTGAAATCACCAACTCAT
GGGTTCCTCTCCCACCACACGGTTTTAGAAAGAGGTCAAATGAGTTAATATATGTGAAGC
AGAATGGCATCTGGCACATAGTGCTTATATAAATAAGGGTTG
>haplo678 /amp=amp99 /SNPs=rs13064720:52:G;rs192145568:55:A;chr3at156854837:63:G;rs73012132:172:T;rs79599347:221:A;
CCACAGGGTTACTGGAGTTGATCTCTGGACCTGGACAGCTTGCAACCACAAGGAAAGGGC
TGGGTGCAGGTGTGGGTATGTGCATGACTCTGCTGGACAATTTCCCAGTAGCACACACGT
GGCAAGCAGCGTCTACTGCTGAGCTCTAAAAGACTTTTGATGAGTTCAAACCTCATTATG
TGGATGCTTTGTAATGAGACCAGTCAGCCCGGGCTTGGTAGAGTGGTTAAGTATACAGAC
TCTGCAACAAACTAAATCCTGGCTCAATCACTTACTAGCTGGGTGAAATCACCAACTCAT
GGGTTCCTCTCCCACCACACGGTTTTAGAAAGAGGTCAAATGAGTTAATATATGTGAAGC
AGAATGGCATCTGGCACATAGTGCTTATATAAATAAGGGTTG
>haplo626 /amp=amp90 /SNPs=rs117360271:36:G;chr3at156852368:90:T;rs56237906:195:T;rs4266144:314:C;chr3at156852608:330:A;chr3at156852630:352:G;
CTCCTTGGTGGTGGCAGTGGTGTGGGGGTGGAGGGTGGGATGTAGGGGCCTAGTGTGGAG
AAATAGGGCTGTTCTGTTCCAGGCCTAAGATAGCCCAGAGCCACAACCAAGTAGTGGCTG
TCCCACCCCTACCCTGGCCTGTGTCAACCACTGGCAAATGGAAAGTGTCTCTTAGAATCC
AGAAAGAGGTCTCTGTAGGGCCAGATATAGCCCAGGCCTCTGATGGAAGGTCTCCAAGCC
ATACTGGCCCAATTCAGCCATAATCTGGCTTCACCAACACAGGCTGTACAGGCAATGATT
ACTGAGGTGCATTCCTTTCTGTTTATCAAGATTCCATGGGCCAAGGCCAGGTGTACCCAG
GCCAAAACAAGCAGACCTTGACCAGGCAACAAAGCAGTGCATT
>haplo627 /amp=amp90 /SNPs=rs117360271:36:G;chr3at156852368:90:T;rs56237906:195:C;rs4266144:314:G;chr3at156852608:330:A;chr3at156852630:352:G;
CTCCTTGGTGGTGGCAGTGGTGTGGGGGTGGAGGGTGGGATGTAGGGGCCTAGTGTGGAG
AAATAGGGCTGTTCTGTTCCAGGCCTAAGATAGCCCAGAGCCACAACCAAGTAGTGGCTG
TCCCACCCCTACCCTGGCCTGTGTCAACCACTGGCAAATGGAAAGTGTCTCTTAGAATCC
AGAAAGAGGTCTCTGCAGGGCCAGATATAGCCCAGGCCTCTGATGGAAGGTCTCCAAGCC
ATACTGGCCCAATTCAGCCATAATCTGGCTTCACCAACACAGGCTGTACAGGCAATGATT
ACTGAGGTGCATTCGTTTCTGTTTATCAAGATTCCATGGGCCAAGGCCAGGTGTACCCAG
GCCAAAACAAGCAGACCTTGACCAGGCAACAAAGCAGTGCATT
>haplo628 /amp=amp90 /SNPs=rs117360271:36:G;chr3at156852368:90:T;rs56237906:195:T;rs4266144:314:G;chr3at156852608:330:A;chr3at156852630:352:G;
CTCCTTGGTGGTGGCAGTGGTGTGGGGGTGGAGGGTGGGATGTAGGGGCCTAGTGTGGAG
AAATAGGGCTGTTCTGTTCCAGGCCTAAGATAGCCCAGAGCCACAACCAAGTAGTGGCTG
TCCCACCCCTACCCTGGCCTGTGTCAACCACTGGCAAATGGAAAGTGTCTCTTAGAATCC
AGAAAGAGGTCTCTGTAGGGCCAGATATAGCCCAGGCCTCTGATGGAAGGTCTCCAAGCC
ATACTGGCCCAATTCAGCCATAATCTGGCTTCACCAACACAGGCTGTACAGGCAATGATT
ACTGAGGTGCATTCGTTTCTGTTTATCAAGATTCCATGGGCCAAGGCCAGGTGTACCCAG
GCCAAAACAAGCAGACCTTGACCAGGCAACAAAGCAGTGCATT
>haplo629 /amp=amp90 /SNPs=rs117360271:36:G;chr3at156852368:90:T;rs56237906:195:C;rs4266144:314:C;chr3at156852608:330:A;chr3at156852630:352:G;
CTCCTTGGTGGTGGCAGTGGTGTGGGGGTGGAGGGTGGGATGTAGGGGCCTAGTGTGGAG
AAATAGGGCTGTTCTGTTCCAGGCCTAAGATAGCCCAGAGCCACAACCAAGTAGTGGCTG
TCCCACCCCTACCCTGGCCTGTGTCAACCACTGGCAAATGGAAAGTGTCTCTTAGAATCC
AGAAAGAGGTCTCTGCAGGGCCAGATATAGCCCAGGCCTCTGATGGAAGGTCTCCAAGCC
ATACTGGCCCAATTCAGCCATAATCTGGCTTCACCAACACAGGCTGTACAGGCAATGATT
ACTGAGGTGCATTCCTTTCTGTTTATCAAGATTCCATGGGCCAAGGCCAGGTGTACCCAG
GCCAAAACAAGCAGACCTTGACCAGGCAACAAAGCAGTGCATT
>haplo630 /amp=amp90 /SNPs=rs117360271:36:T;chr3at156852368:90:T;rs56237906:195:T;rs4266144:314:G;chr3at156852608:330:A;chr3at156852630:352:G;
CTCCTTGGTGGTGGCAGTGGTGTGGGGGTGGAGGGTTGGATGTAGGGGCCTAGTGTGGAG
AAATAGGGCTGTTCTGTTCCAGGCCTAAGATAGCCCAGAGCCACAACCAAGTAGTGGCTG
TCCCACCCCTACCCTGGCCTGTGTCAACCACTGGCAAATGGAAAGTGTCTCTTAGAATCC
AGAAAGAGGTCTCTGTAGGGCCAGATATAGCCCAGGCCTCTGATGGAAGGTCTCCAAGCC
ATACTGGCCCAATTCAGCCATAATCTGGCTTCACCAACACAGGCTGTACAGGCAATGATT
ACTGAGGTGCATTCGTTTCTGTTTATCAAGATTCCATGGGCCAAGGCCAGGTGTACCCAG
GCCAAAACAAGCAGACCTTGACCAGGCAACAAAGCAGTGCATT
>haplo631 /amp=amp90 /SNPs=rs117360271:36:G;chr3at156852368:90:T;rs56237906:195:C;rs4266144:314:G;chr3at156852608:330:G;chr3at156852630:352:G;
CTCCTTGGTGGTGGCAGTGGTGTGGGGGTGGAGGGTGGGATGTAGGGGCCTAGTGTGGAG
AAATAGGGCTGTTCTGTTCCAGGCCTAAGATAGCCCAGAGCCACAACCAAGTAGTGGCTG
TCCCACCCCTACCCTGGCCTGTGTCAACCACTGGCAAATGGAAAGTGTCTCTTAGAATCC
AGAAAGAGGTCTCTGCAGGGCCAGATATAGCCCAGGCCTCTGATGGAAGGTCTCCAAGCC
ATACTGGCCCAATTCAGCCATAATCTGGCTTCACCAACACAGGCTGTACAGGCAATGATT
ACTGAGGTGCATTCGTTTCTGTTTATCAAGGTTCCATGGGCCAAGGCCAGGTGTACCCAG
GCCAAAACAAGCAGACCTTGACCAGGCAACAAAGCAGTGCATT
>haplo632 /amp=amp90 /SNPs=rs117360271:36:T;chr3at156852368:90:T;rs56237906:195:T;rs4266144:314:C;chr3at156852608:330:A;chr3at156852630:352:G;
CTCCTTGGTGGTGGCAGTGGTGTGGGGGTGGAGGGTTGGATGTAGGGGCCTAGTGTGGAG
AAATAGGGCTGTTCTGTTCCAGGCCTAAGATAGCCCAGAGCCACAACCAAGTAGTGGCTG
TCCCACCCCTACCCTGGCCTGTGTCAACCACTGGCAAATGGAAAGTGTCTCTTAGAATCC
AGAAAGAGGTCTCTGTAGGGCCAGATATAGCCCAGGCCTCTGATGGAAGGTCTCCAAGCC
ATACTGGCCCAATTCAGCCATAATCTGGCTTCACCAACACAGGCTGTACAGGCAATGATT
ACTGAGGTGCATTCCTTTCTGTTTATCAAGATTCCATGGGCCAAGGCCAGGTGTACCCAG
GCCAAAACAAGCAGACCTTGACCAGGCAACAAAGCAGTGCATT
>haplo633 /amp=amp90 /SNPs=rs117360271:36:G;chr3at156852368:90:T;rs56237906:195:T;rs4266144:314:C;chr3at156852608:330:A;chr3at156852630:352:A;
CTCCTTGGTGGTGGCAGTGGTGTGGGGGTGGAGGGTGGGATGTAGGGGCCTAGTGTGGAG
AAATAGGGCTGTTCTGTTCCAGGCCTAAGATAGCCCAGAGCCACAACCAAGTAGTGGCTG
TCCCACCCCTACCCTGGCCTGTGTCAACCACTGGCAAATGGAAAGTGTCTCTTAGAATCC
AGAAAGAGGTCTCTGTAGGGCCAGATATAGCCCAGGCCTCTGATGGAAGGTCTCCAAGCC
ATACTGGCCCAATTCAGCCATAATCTGGCTTCACCAACACAGGCTGTACAGGCAATGATT
ACTGAGGTGCATTCCTTTCTGTTTATCAAGATTCCATGGGCCAAGGCCAGGTATACCCAG
GCCAAAACAAGCAGACCTTGACCAGGCAACAAAGCAGTGCATT
>haplo634 /amp=amp90 /SNPs=rs117360271:36:G;chr3at156852368:90:C;rs56237906:195:T;rs4266144:314:C;chr3at156852608:330:A;chr3at156852630:352:G;
CTCCTTGGTGGTGGCAGTGGTGTGGGGGTGGAGGGTGGGATGTAGGGGCCTAGTGTGGAG
AAATAGGGCTGTTCTGTTCCAGGCCTAAGACAGCCCAGAGCCACAACCAAGTAGTGGCTG
TCCCACCCCTACCCTGGCCTGTGTCAACCACTGGCAAATGGAAAGTGTCTCTTAGAATCC
AGAAAGAGGTCTCTGTAGGGCCAGATATAGCCCAGGCCTCTGATGGAAGGTCTCCAAGCC
ATACTGGCCCAATTCAGCCATAATCTGGCTTCACCAACACAGGCTGTACAGGCAATGATT
ACTGAGGTGCATTCCTTTCTGTTTATCAAGATTCCATGGGCCAAGGCCAGGTGTACCCAG
GCCAAAACAAGCAGACCTTGACCAGGCAACAAAGCAGTGCATT
>haplo65 /amp=amp10 /SNPs=chr3at156793874:50:T;rs73170826:83:C;rs185479762:121:G;rs73029556:151:C;chr3at156793985:161:G;rs116499265:261:G;rs189535008:283:C;chr3at156794108:284:A;rs192834833:288:T;rs16827190:295:G;chr3at156794168:344:C;chr3at156794199:375:C;chr3at156794203:379:T;
AAAACTAACCATGGCCATACACTGTTCTTTTATTTCCTAAGAAATAACATTTTCAAAAGT
GACAAAGGACTCTCTGACAAAGGCCCAGCAATGGATGTGAGAATGACTCAAGGGGAGAAA
AGGGCCTCTCCGTGTGGTTAGCTTAATGCCCCACTTGGTTCGTTGACACAAAAACAGGTC
CAGCCAATGCATTTCCACATCCTGAGGATCTGCTGCCAGCCCAGCAGAGATGTGCTCTGG
CCAGGACCCAGAAGATGGGCAGGGCTCAAAAGACAGAACCAGGCACCCTGACAGCGTAGA
AAAAGAGATGGCTTTCTGCTTTCCACTTTCCTTGGTTGAAAACACGGAGACCACAATGTT
CCTTTCTTTTTCCTGCCACTCTATTGGGAGAAATACAAACTTTCCAAAGGCATTCACCAT
CCACTTAGCAGAAACATCTGTCAGC
>haplo66 /amp=amp10 /SNPs=chr3at156793874:50:T;rs73170826:83:C;rs185479762:121:G;rs73029556:151:C;chr3at156793985:161:G;rs116499265:261:G;rs189535008:283:C;chr3at156794108:284:C;rs192834833:288:T;rs16827190:295:G;chr3at156794168:344:C;chr3at156794199:375:C;chr3at156794203:379:T;
AAAACTAACCATGGCCATACACTGTTCTTTTATTTCCTAAGAAATAACATTTTCAAAAGT
GACAAAGGACTCTCTGACAAAGGCCCAGCAATGGATGTGAGAATGACTCAAGGGGAGAAA
AGGGCCTCTCCGTGTGGTTAGCTTAATGCCCCACTTGGTTCGTTGACACAAAAACAGGTC
CAGCCAATGCATTTCCACATCCTGAGGATCTGCTGCCAGCCCAGCAGAGATGTGCTCTGG
CCAGGACCCAGAAGATGGGCAGGGCTCAAAAGACAGAACCAGGCCCCCTGACAGCGTAGA
AAAAGAGATGGCTTTCTGCTTTCCACTTTCCTTGGTTGAAAACACGGAGACCACAATGTT
CCTTTCTTTTTCCTGCCACTCTATTGGGAGAAATACAAACTTTCCAAAGGCATTCACCAT
CCACTTAGCAGAAACATCTGTCAGC
>haplo67 /amp=amp10 /SNPs=chr3at156793874:50:T;rs73170826:83:C;rs185479762:121:G;rs73029556:151:C;chr3at156793985:161:G;rs116499265:261:G;rs189535008:283:C;chr3at156794108:284:C;rs192834833:288:T;rs16827190:295:G;chr3at156794168:344:C;chr3at156794199:375:C;chr3at156794203:379:C;
AAAACTAACCATGGCCATACACTGTTCTTTTATTTCCTAAGAAATAACATTTTCAAAAGT
GACAAAGGACTCTCTGACAAAGGCCCAGCAATGGATGTGAGAATGACTCAAGGGGAGAAA
AGGGCCTCTCCGTGTGGTTAGCTTAATGCCCCACTTGGTTCGTTGACACAAAAACAGGTC
CAGCCAATGCATTTCCACATCCTGAGGATCTGCTGCCAGCCCAGCAGAGATGTGCTCTGG
CCAGGACCCAGAAGATGGGCAGGGCTCAAAAGACAGAACCAGGCCCCCTGACAGCGTAGA
AAAAGAGATGGCTTTCTGCTTTCCACTTTCCTTGGTTGAAAACACGGAGACCACAATGTT
CCTTTCTTTTTCCTGCCACCCTATTGGGAGAAATACAAACTTTCCAAAGGCATTCACCAT
CCACTTAGCAGAAACATCTGTCAGC
>haplo68 /amp=amp10 /SNPs=chr3at156793874:50:T;rs73170826:83:C;rs185479762:121:G;rs73029556:151:C;chr3at156793985:161:G;rs116499265:261:G;rs189535008:283:C;chr3at156794108:284:A;rs192834833:288:T;rs16827190:295:G;chr3at156794168:344:C;chr3at156794199:375:C;chr3at156794203:379:C;
AAAACTAACCATGGCCATACACTGTTCTTTTATTTCCTAAGAAATAACATTTTCAAAAGT
GACAAAGGACTCTCTGACAAAGGCCCAGCAATGGATGTGAGAATGACTCAAGGGGAGAAA
AGGGCCTCTCCGTGTGGTTAGCTTAATGCCCCACTTGGTTCGTTGACACAAAAACAGGTC
CAGCCAATGCATTTCCACATCCTGAGGATCTGCTGCCAGCCCAGCAGAGATGTGCTCTGG
CCAGGACCCAGAAGATGGGCAGGGCTCAAAAGACAGAACCAGGCACCCTGACAGCGTAGA
AAAAGAGATGGCTTTCTGCTTTCCACTTTCCTTGGTTGAAAACACGGAGACCACAATGTT
CCTTTCTTTTTCCTGCCACCCTATTGGGAGAAATACAAACTTTCCAAAGGCATTCACCAT
CCACTTAGCAGAAACATCTGTCAGC
>haplo69 /amp=amp10 /SNPs=chr3at156793874:50:T;rs73170826:83:C;rs185479762:121:G;rs73029556:151:C;chr3at156793985:161:G;rs116499265:261:G;rs189535008:283:C;chr3at156794108:284:C;rs192834833:288:T;rs16827190:295:A;chr3at156794168:344:C;chr3at156794199:375:C;chr3at156794203:379:T;
AAAACTAACCATGGCCATACACTGTTCTTTTATTTCCTAAGAAATAACATTTTCAAAAGT
GACAAAGGACTCTCTGACAAAGGCCCAGCAATGGATGTGAGAATGACTCAAGGGGAGAAA
AGGGCCTCTCCGTGTGGTTAGCTTAATGCCCCACTTGGTTCGTTGACACAAAAACAGGTC
CAGCCAATGCATTTCCACATCCTGAGGATCTGCTGCCAGCCCAGCAGAGATGTGCTCTGG
CCAGGACCCAGAAGATGGGCAGGGCTCAAAAGACAGAACCAGGCCCCCTGACAGCATAGA
AAAAGAGATGGCTTTCTGCTTTCCACTTTCCTTGGTTGAAAACACGGAGACCACAATGTT
CCTTTCTTTTTCCTGCCACTCTATTGGGAGAAATACAAACTTTCCAAAGGCATTCACCAT
CCACTTAGCAGAAACATCTGTCAGC
>haplo70 /amp=amp10 /SNPs=chr3at156793874:50:T;rs73170826:83:C;rs185479762:121:G;rs73029556:151:C;chr3at156793985:161:G;rs116499265:261:G;rs189535008:283:C;chr3at156794108:284:A;rs192834833:288:T;rs16827190:295:A;chr3at156794168:344:C;chr3at156794199:375:C;chr3at156794203:379:T;
AAAACTAACCATGGCCATACACTGTTCTTTTATTTCCTAAGAAATAACATTTTCAAAAGT
GACAAAGGACTCTCTGACAAAGGCCCAGCAATGGATGTGAGAATGACTCAAGGGGAGAAA
AGGGCCTCTCCGTGTGGTTAGCTTAATGCCCCACTTGGTTCGTTGACACAAAAACAGGTC
CAGCCAATGCATTTCCACATCCTGAGGATCTGCTGCCAGCCCAGCAGAGATGTGCTCTGG
CCAGGACCCAGAAGATGGGCAGGGCTCAAAAGACAGAACCAGGCACCCTGACAGCATAGA
AAAAGAGATGGCTTTCTGCTTTCCACTTTCCTTGGTTGAAAACACGGAGACCACAATGTT
CCTTTCTTTTTCCTGCCACTCTATTGGGAGAAATACAAACTTTCCAAAGGCATTCACCAT
CCACTTAGCAGAAACATCTGTCAGC
>haplo71 /amp=amp10 /SNPs=chr3at156793874:50:T;rs73170826:83:T;rs185479762:121:G;rs73029556:151:C;chr3at156793985:161:G;rs116499265:261:G;rs189535008:283:C;chr3at156794108:284:A;rs192834833:288:T;rs16827190:295:G;chr3at156794168:344:C;chr3at156794199:375:C;chr3at156794203:379:T;
AAAACTAACCATGGCCATACACTGTTCTTTTATTTCCTAAGAAATAACATTTTCAAAAGT
GACAAAGGACTCTCTGACAAAGGTCCAGCAATGGATGTGAGAATGACTCAAGGGGAGAAA
AGGGCCTCTCCGTGTGGTTAGCTTAATGCCCCACTTGGTTCGTTGACACAAAAACAGGTC
CAGCCAATGCATTTCCACATCCTGAGGATCTGCTGCCAGCCCAGCAGAGATGTGCTCTGG
CCAGGACCCAGAAGATGGGCAGGGCTCAAAAGACAGAACCAGGCACCCTGACAGCGTAGA
AAAAGAGATGGCTTTCTGCTTTCCACTTTCCTTGGTTGAAAACACGGAGACCACAATGTT
CCTTTCTTTTTCCTGCCACTCTATTGGGAGAAATACAAACTTTCCAAAGGCATTCACCAT
CCACTTAGCAGAAACATCTGTCAGC
>haplo72 /amp=amp10 /SNPs=chr3at156793874:50:T;rs73170826:83:C;rs185479762:121:G;rs73029556:151:C;chr3at156793985:161:G;rs116499265:261:G;rs189535008:283:C;chr3at156794108:284:A;rs192834833:288:T;rs16827190:295:G;chr3at156794168:344:C;chr3at156794199:375:T;chr3at156794203:379:T;
AAAACTAACCATGGCCATACACTGTTCTTTTATTTCCTAAGAAATAACATTTTCAAAAGT
GACAAAGGACTCTCTGACAAAGGCCCAGCAATGGATGTGAGAATGACTCAAGGGGAGAAA
AGGGCCTCTCCGTGTGGTTAGCTTAATGCCCCACTTGGTTCGTTGACACAAAAACAGGTC
CAGCCAATGCATTTCCACATCCTGAGGATCTGCTGCCAGCCCAGCAGAGATGTGCTCTGG
CCAGGACCCAGAAGATGGGCAGGGCTCAAAAGACAGAACCAGGCACCCTGACAGCGTAGA
AAAAGAGATGGCTTTCTGCTTTCCACTTTCCTTGGTTGAAAACACGGAGACCACAATGTT
CCTTTCTTTTTCCTGTCACTCTATTGGGAGAAATACAAACTTTCCAAAGGCATTCACCAT
CCACTTAGCAGAAACATCTGTCAGC
>haplo73 /amp=amp10 /SNPs=chr3at156793874:50:T;rs73170826:83:C;rs185479762:121:G;rs73029556:151:G;chr3at156793985:161:G;rs116499265:261:G;rs189535008:283:C;chr3at156794108:284:C;rs192834833:288:T;rs16827190:295:G;chr3at156794168:344:C;chr3at156794199:375:C;chr3at156794203:379:T;
AAAACTAACCATGGCCATACACTGTTCTTTTATTTCCTAAGAAATAACATTTTCAAAAGT
GACAAAGGACTCTCTGACAAAGGCCCAGCAATGGATGTGAGAATGACTCAAGGGGAGAAA
AGGGCCTCTCCGTGTGGTTAGCTTAATGCCCGACTTGGTTCGTTGACACAAAAACAGGTC
CAGCCAATGCATTTCCACATCCTGAGGATCTGCTGCCAGCCCAGCAGAGATGTGCTCTGG
CCAGGACCCAGAAGATGGGCAGGGCTCAAAAGACAGAACCAGGCCCCCTGACAGCGTAGA
AAAAGAGATGGCTTTCTGCTTTCCACTTTCCTTGGTTGAAAACACGGAGACCACAATGTT
CCTTTCTTTTTCCTGCCACTCTATTGGGAGAAATACAAACTTTCCAAAGGCATTCACCAT
CCACTTAGCAGAAACATCTGTCAGC
>haplo74 /amp=amp10 /SNPs=chr3at156793874:50:T;rs73170826:83:T;rs185479762:121:G;rs73029556:151:C;chr3at156793985:161:G;rs116499265:261:G;rs189535008:283:C;chr3at156794108:284:C;rs192834833:288:T;rs16827190:295:G;chr3at156794168:344:C;chr3at156794199:375:C;chr3at156794203:379:C;
AAAACTAACCATGGCCATACACTGTTCTTTTATTTCCTAAGAAATAACATTTTCAAAAGT
GACAAAGGACTCTCTGACAAAGGTCCAGCAATGGATGTGAGAATGACTCAAGGGGAGAAA
AGGGCCTCTCCGTGTGGTTAGCTTAATGCCCCACTTGGTTCGTTGACACAAAAACAGGTC
CAGCCAATGCATTTCCACATCCTGAGGATCTGCTGCCAGCCCAGCAGAGATGTGCTCTGG
CCAGGACCCAGAAGATGGGCAGGGCTCAAAAGACAGAACCAGGCCCCCTGACAGCGTAGA
AAAAGAGATGGCTTTCTGCTTTCCACTTTCCTTGGTTGAAAACACGGAGACCACAATGTT
CCTTTCTTTTTCCTGCCACCCTATTGGGAGAAATACAAACTTTCCAAAGGCATTCACCAT
CCACTTAGCAGAAACATCTGTCAGC
>haplo75 /amp=amp10 /SNPs=chr3at156793874:50:T;rs73170826:83:T;rs185479762:121:G;rs73029556:151:C;chr3at156793985:161:G;rs116499265:261:G;rs189535008:283:C;chr3at156794108:284:C;rs192834833:288:T;rs16827190:295:G;chr3at156794168:344:C;chr3at156794199:375:C;chr3at156794203:379:T;
AAAACTAACCATGGCCATACACTGTTCTTTTATTTCCTAAGAAATAACATTTTCAAAAGT
GACAAAGGACTCTCTGACAAAGGTCCAGCAATGGATGTGAGAATGACTCAAGGGGAGAAA
AGGGCCTCTCCGTGTGGTTAGCTTAATGCCCCACTTGGTTCGTTGACACAAAAACAGGTC
CAGCCAATGCATTTCCACATCCTGAGGATCTGCTGCCAGCCCAGCAGAGATGTGCTCTGG
CCAGGACCCAGAAGATGGGCAGGGCTCAAAAGACAGAACCAGGCCCCCTGACAGCGTAGA
AAAAGAGATGGCTTTCTGCTTTCCACTTTCCTTGGTTGAAAACACGGAGACCACAATGTT
CCTTTCTTTTTCCTGCCACTCTATTGGGAGAAATACAAACTTTCCAAAGGCATTCACCAT
CCACTTAGCAGAAACATCTGTCAGC
>haplo76 /amp=amp10 /SNPs=chr3at156793874:50:T;rs73170826:83:C;rs185479762:121:G;rs73029556:151:C;chr3at156793985:161:G;rs116499265:261:G;rs189535008:283:C;chr3at156794108:284:A;rs192834833:288:T;rs16827190:295:G;chr3at156794168:344:C;chr3at156794199:375:T;chr3at156794203:379:C;
AAAACTAACCATGGCCATACACTGTTCTTTTATTTCCTAAGAAATAACATTTTCAAAAGT
GACAAAGGACTCTCTGACAAAGGCCCAGCAATGGATGTGAGAATGACTCAAGGGGAGAAA
AGGGCCTCTCCGTGTGGTTAGCTTAATGCCCCACTTGGTTCGTTGACACAAAAACAGGTC
CAGCCAATGCATTTCCACATCCTGAGGATCTGCTGCCAGCCCAGCAGAGATGTGCTCTGG
CCAGGACCCAGAAGATGGGCAGGGCTCAAAAGACAGAACCAGGCACCCTGACAGCGTAGA
AAAAGAGATGGCTTTCTGCTTTCCACTTTCCTTGGTTGAAAACACGGAGACCACAATGTT
CCTTTCTTTTTCCTGTCACCCTATTGGGAGAAATACAAACTTTCCAAAGGCATTCACCAT
CCACTTAGCAGAAACATCTGTCAGC
>haplo77 /amp=amp10 /SNPs=chr3at156793874:50:T;rs73170826:83:C;rs185479762:121:G;rs73029556:151:G;chr3at156793985:161:G;rs116499265:261:G;rs189535008:283:C;chr3at156794108:284:A;rs192834833:288:T;rs16827190:295:G;chr3at156794168:344:C;chr3at156794199:375:C;chr3at156794203:379:T;
AAAACTAACCATGGCCATACACTGTTCTTTTATTTCCTAAGAAATAACATTTTCAAAAGT
GACAAAGGACTCTCTGACAAAGGCCCAGCAATGGATGTGAGAATGACTCAAGGGGAGAAA
AGGGCCTCTCCGTGTGGTTAGCTTAATGCCCGACTTGGTTCGTTGACACAAAAACAGGTC
CAGCCAATGCATTTCCACATCCTGAGGATCTGCTGCCAGCCCAGCAGAGATGTGCTCTGG
CCAGGACCCAGAAGATGGGCAGGGCTCAAAAGACAGAACCAGGCACCCTGACAGCGTAGA
AAAAGAGATGGCTTTCTGCTTTCCACTTTCCTTGGTTGAAAACACGGAGACCACAATGTT
CCTTTCTTTTTCCTGCCACTCTATTGGGAGAAATACAAACTTTCCAAAGGCATTCACCAT
CCACTTAGCAGAAACATCTGTCAGC
>haplo78 /amp=amp10 /SNPs=chr3at156793874:50:T;rs73170826:83:C;rs185479762:121:G;rs73029556:151:C;chr3at156793985:161:G;rs116499265:261:G;rs189535008:283:C;chr3at156794108:284:C;rs192834833:288:T;rs16827190:295:G;chr3at156794168:344:C;chr3at156794199:375:T;chr3at156794203:379:T;
AAAACTAACCATGGCCATACACTGTTCTTTTATTTCCTAAGAAATAACATTTTCAAAAGT
GACAAAGGACTCTCTGACAAAGGCCCAGCAATGGATGTGAGAATGACTCAAGGGGAGAAA
AGGGCCTCTCCGTGTGGTTAGCTTAATGCCCCACTTGGTTCGTTGACACAAAAACAGGTC
CAGCCAATGCATTTCCACATCCTGAGGATCTGCTGCCAGCCCAGCAGAGATGTGCTCTGG
CCAGGACCCAGAAGATGGGCAGGGCTCAAAAGACAGAACCAGGCCCCCTGACAGCGTAGA
AAAAGAGATGGCTTTCTGCTTTCCACTTTCCTTGGTTGAAAACACGGAGACCACAATGTT
CCTTTCTTTTTCCTGTCACTCTATTGGGAGAAATACAAACTTTCCAAAGGCATTCACCAT
CCACTTAGCAGAAACATCTGTCAGC
>haplo79 /amp=amp10 /SNPs=chr3at156793874:50:T;rs73170826:83:C;rs185479762:121:G;rs73029556:151:C;chr3at156793985:161:G;rs116499265:261:G;rs189535008:283:T;chr3at156794108:284:A;rs192834833:288:C;rs16827190:295:G;chr3at156794168:344:C;chr3at156794199:375:C;chr3at156794203:379:T;
AAAACTAACCATGGCCATACACTGTTCTTTTATTTCCTAAGAAATAACATTTTCAAAAGT
GACAAAGGACTCTCTGACAAAGGCCCAGCAATGGATGTGAGAATGACTCAAGGGGAGAAA
AGGGCCTCTCCGTGTGGTTAGCTTAATGCCCCACTTGGTTCGTTGACACAAAAACAGGTC
CAGCCAATGCATTTCCACATCCTGAGGATCTGCTGCCAGCCCAGCAGAGATGTGCTCTGG
CCAGGACCCAGAAGATGGGCAGGGCTCAAAAGACAGAACCAGGTACCCCGACAGCGTAGA
AAAAGAGATGGCTTTCTGCTTTCCACTTTCCTTGGTTGAAAACACGGAGACCACAATGTT
CCTTTCTTTTTCCTGCCACTCTATTGGGAGAAATACAAACTTTCCAAAGGCATTCACCAT
CCACTTAGCAGAAACATCTGTCAGC
>haplo80 /amp=amp10 /SNPs=chr3at156793874:50:T;rs73170826:83:C;rs185479762:121:G;rs73029556:151:C;chr3at156793985:161:A;rs116499265:261:G;rs189535008:283:C;chr3at156794108:284:A;rs192834833:288:T;rs16827190:295:G;chr3at156794168:344:C;chr3at156794199:375:C;chr3at156794203:379:T;
AAAACTAACCATGGCCATACACTGTTCTTTTATTTCCTAAGAAATAACATTTTCAAAAGT
GACAAAGGACTCTCTGACAAAGGCCCAGCAATGGATGTGAGAATGACTCAAGGGGAGAAA
AGGGCCTCTCCGTGTGGTTAGCTTAATGCCCCACTTGGTTCATTGACACAAAAACAGGTC
CAGCCAATGCATTTCCACATCCTGAGGATCTGCTGCCAGCCCAGCAGAGATGTGCTCTGG
CCAGGACCCAGAAGATGGGCAGGGCTCAAAAGACAGAACCAGGCACCCTGACAGCGTAGA
AAAAGAGATGGCTTTCTGCTTTCCACTTTCCTTGGTTGAAAACACGGAGACCACAATGTT
CCTTTCTTTTTCCTGCCACTCTATTGGGAGAAATACAAACTTTCCAAAGGCATTCACCAT
CCACTTAGCAGAAACATCTGTCAGC
>haplo81 /amp=amp10 /SNPs=chr3at156793874:50:T;rs73170826:83:C;rs185479762:121:T;rs73029556:151:C;chr3at156793985:161:G;rs116499265:261:G;rs189535008:283:C;chr3at156794108:284:A;rs192834833:288:T;rs16827190:295:G;chr3at156794168:344:C;chr3at156794199:375:C;chr3at156794203:379:T;
AAAACTAACCATGGCCATACACTGTTCTTTTATTTCCTAAGAAATAACATTTTCAAAAGT
GACAAAGGACTCTCTGACAAAGGCCCAGCAATGGATGTGAGAATGACTCAAGGGGAGAAA
ATGGCCTCTCCGTGTGGTTAGCTTAATGCCCCACTTGGTTCGTTGACACAAAAACAGGTC
CAGCCAATGCATTTCCACATCCTGAGGATCTGCTGCCAGCCCAGCAGAGATGTGCTCTGG
CCAGGACCCAGAAGATGGGCAGGGCTCAAAAGACAGAACCAGGCACCCTGACAGCGTAGA
AAAAGAGATGGCTTTCTGCTTTCCACTTTCCTTGGTTGAAAACACGGAGACCACAATGTT
CCTTTCTTTTTCCTGCCACTCTATTGGGAGAAATACAAACTTTCCAAAGGCATTCACCAT
CCACTTAGCAGAAACATCTGTCAGC
>haplo82 /amp=amp10 /SNPs=chr3at156793874:50:T;rs73170826:83:C;rs185479762:121:G;rs73029556:151:C;chr3at156793985:161:G;rs116499265:261:G;rs189535008:283:C;chr3at156794108:284:A;rs192834833:288:T;rs16827190:295:G;chr3at156794168:344:T;chr3at156794199:375:C;chr3at156794203:379:T;
AAAACTAACCATGGCCATACACTGTTCTTTTATTTCCTAAGAAATAACATTTTCAAAAGT
GACAAAGGACTCTCTGACAAAGGCCCAGCAATGGATGTGAGAATGACTCAAGGGGAGAAA
AGGGCCTCTCCGTGTGGTTAGCTTAATGCCCCACTTGGTTCGTTGACACAAAAACAGGTC
CAGCCAATGCATTTCCACATCCTGAGGATCTGCTGCCAGCCCAGCAGAGATGTGCTCTGG
CCAGGACCCAGAAGATGGGCAGGGCTCAAAAGACAGAACCAGGCACCCTGACAGCGTAGA
AAAAGAGATGGCTTTCTGCTTTCCACTTTCCTTGGTTGAAAACATGGAGACCACAATGTT
CCTTTCTTTTTCCTGCCACTCTATTGGGAGAAATACAAACTTTCCAAAGGCATTCACCAT
CCACTTAGCAGAAACATCTGTCAGC
>haplo83 /amp=amp10 /SNPs=chr3at156793874:50:T;rs73170826:83:C;rs185479762:121:G;rs73029556:151:G;chr3at156793985:161:G;rs116499265:261:G;rs189535008:283:C;chr3at156794108:284:A;rs192834833:288:T;rs16827190:295:G;chr3at156794168:344:T;chr3at156794199:375:C;chr3at156794203:379:T;
AAAACTAACCATGGCCATACACTGTTCTTTTATTTCCTAAGAAATAACATTTTCAAAAGT
GACAAAGGACTCTCTGACAAAGGCCCAGCAATGGATGTGAGAATGACTCAAGGGGAGAAA
AGGGCCTCTCCGTGTGGTTAGCTTAATGCCCGACTTGGTTCGTTGACACAAAAACAGGTC
CAGCCAATGCATTTCCACATCCTGAGGATCTGCTGCCAGCCCAGCAGAGATGTGCTCTGG
CCAGGACCCAGAAGATGGGCAGGGCTCAAAAGACAGAACCAGGCACCCTGACAGCGTAGA
AAAAGAGATGGCTTTCTGCTTTCCACTTTCCTTGGTTGAAAACATGGAGACCACAATGTT
CCTTTCTTTTTCCTGCCACTCTATTGGGAGAAATACAAACTTTCCAAAGGCATTCACCAT
CCACTTAGCAGAAACATCTGTCAGC
>haplo84 /amp=amp10 /SNPs=chr3at156793874:50:T;rs73170826:83:C;rs185479762:121:G;rs73029556:151:C;chr3at156793985:161:G;rs116499265:261:G;rs189535008:283:C;chr3at156794108:284:C;rs192834833:288:T;rs16827190:295:G;chr3at156794168:344:T;chr3at156794199:375:C;chr3at156794203:379:T;
AAAACTAACCATGGCCATACACTGTTCTTTTATTTCCTAAGAAATAACATTTTCAAAAGT
GACAAAGGACTCTCTGACAAAGGCCCAGCAATGGATGTGAGAATGACTCAAGGGGAGAAA
AGGGCCTCTCCGTGTGGTTAGCTTAATGCCCCACTTGGTTCGTTGACACAAAAACAGGTC
CAGCCAATGCATTTCCACATCCTGAGGATCTGCTGCCAGCCCAGCAGAGATGTGCTCTGG
CCAGGACCCAGAAGATGGGCAGGGCTCAAAAGACAGAACCAGGCCCCCTGACAGCGTAGA
AAAAGAGATGGCTTTCTGCTTTCCACTTTCCTTGGTTGAAAACATGGAGACCACAATGTT
CCTTTCTTTTTCCTGCCACTCTATTGGGAGAAATACAAACTTTCCAAAGGCATTCACCAT
CCACTTAGCAGAAACATCTGTCAGC
>haplo85 /amp=amp10 /SNPs=chr3at156793874:50:T;rs73170826:83:C;rs185479762:121:G;rs73029556:151:C;chr3at156793985:161:A;rs116499265:261:G;rs189535008:283:C;chr3at156794108:284:C;rs192834833:288:T;rs16827190:295:G;chr3at156794168:344:C;chr3at156794199:375:C;chr3at156794203:379:T;
AAAACTAACCATGGCCATACACTGTTCTTTTATTTCCTAAGAAATAACATTTTCAAAAGT
GACAAAGGACTCTCTGACAAAGGCCCAGCAATGGATGTGAGAATGACTCAAGGGGAGAAA
AGGGCCTCTCCGTGTGGTTAGCTTAATGCCCCACTTGGTTCATTGACACAAAAACAGGTC
CAGCCAATGCATTTCCACATCCTGAGGATCTGCTGCCAGCCCAGCAGAGATGTGCTCTGG
CCAGGACCCAGAAGATGGGCAGGGCTCAAAAGACAGAACCAGGCCCCCTGACAGCGTAGA
AAAAGAGATGGCTTTCTGCTTTCCACTTTCCTTGGTTGAAAACACGGAGACCACAATGTT
CCTTTCTTTTTCCTGCCACTCTATTGGGAGAAATACAAACTTTCCAAAGGCATTCACCAT
CCACTTAGCAGAAACATCTGTCAGC
>haplo86 /amp=amp10 /SNPs=chr3at156793874:50:T;rs73170826:83:C;rs185479762:121:G;rs73029556:151:C;chr3at156793985:161:G;rs116499265:261:T;rs189535008:283:C;chr3at156794108:284:A;rs192834833:288:T;rs16827190:295:G;chr3at156794168:344:C;chr3at156794199:375:C;chr3at156794203:379:T;
AAAACTAACCATGGCCATACACTGTTCTTTTATTTCCTAAGAAATAACATTTTCAAAAGT
GACAAAGGACTCTCTGACAAAGGCCCAGCAATGGATGTGAGAATGACTCAAGGGGAGAAA
AGGGCCTCTCCGTGTGGTTAGCTTAATGCCCCACTTGGTTCGTTGACACAAAAACAGGTC
CAGCCAATGCATTTCCACATCCTGAGGATCTGCTGCCAGCCCAGCAGAGATGTGCTCTGG
CCAGGACCCAGAAGATGGGCATGGCTCAAAAGACAGAACCAGGCACCCTGACAGCGTAGA
AAAAGAGATGGCTTTCTGCTTTCCACTTTCCTTGGTTGAAAACACGGAGACCACAATGTT
CCTTTCTTTTTCCTGCCACTCTATTGGGAGAAATACAAACTTTCCAAAGGCATTCACCAT
CCACTTAGCAGAAACATCTGTCAGC
>haplo87 /amp=amp10 /SNPs=chr3at156793874:50:T;rs73170826:83:C;rs185479762:121:G;rs73029556:151:C;chr3at156793985:161:G;rs116499265:261:T;rs189535008:283:C;chr3at156794108:284:C;rs192834833:288:T;rs16827190:295:G;chr3at156794168:344:C;chr3at156794199:375:C;chr3at156794203:379:T;
AAAACTAACCATGGCCATACACTGTTCTTTTATTTCCTAAGAAATAACATTTTCAAAAGT
GACAAAGGACTCTCTGACAAAGGCCCAGCAATGGATGTGAGAATGACTCAAGGGGAGAAA
AGGGCCTCTCCGTGTGGTTAGCTTAATGCCCCACTTGGTTCGTTGACACAAAAACAGGTC
CAGCCAATGCATTTCCACATCCTGAGGATCTGCTGCCAGCCCAGCAGAGATGTGCTCTGG
CCAGGACCCAGAAGATGGGCATGGCTCAAAAGACAGAACCAGGCCCCCTGACAGCGTAGA
AAAAGAGATGGCTTTCTGCTTTCCACTTTCCTTGGTTGAAAACACGGAGACCACAATGTT
CCTTTCTTTTTCCTGCCACTCTATTGGGAGAAATACAAACTTTCCAAAGGCATTCACCAT
CCACTTAGCAGAAACATCTGTCAGC
>haplo88 /amp=amp10 /SNPs=chr3at156793874:50:C;rs73170826:83:C;rs185479762:121:G;rs73029556:151:C;chr3at156793985:161:G;rs116499265:261:G;rs189535008:283:C;chr3at156794108:284:A;rs192834833:288:T;rs16827190:295:G;chr3at156794168:344:C;chr3at156794199:375:C;chr3at156794203:379:T;
AAAACTAACCATGGCCATACACTGTTCTTTTATTTCCTAAGAAATAACATCTTCAAAAGT
GACAAAGGACTCTCTGACAAAGGCCCAGCAATGGATGTGAGAATGACTCAAGGGGAGAAA
AGGGCCTCTCCGTGTGGTTAGCTTAATGCCCCACTTGGTTCGTTGACACAAAAACAGGTC
CAGCCAATGCATTTCCACATCCTGAGGATCTGCTGCCAGCCCAGCAGAGATGTGCTCTGG
CCAGGACCCAGAAGATGGGCAGGGCTCAAAAGACAGAACCAGGCACCCTGACAGCGTAGA
AAAAGAGATGGCTTTCTGCTTTCCACTTTCCTTGGTTGAAAACACGGAGACCACAATGTT
CCTTTCTTTTTCCTGCCACTCTATTGGGAGAAATACAAACTTTCCAAAGGCATTCACCAT
CCACTTAGCAGAAACATCTGTCAGC
>haplo89 /amp=amp10 /SNPs=chr3at156793874:50:T;rs73170826:83:C;rs185479762:121:G;rs73029556:151:G;chr3at156793985:161:G;rs116499265:261:G;rs189535008:283:C;chr3at156794108:284:A;rs192834833:288:T;rs16827190:295:G;chr3at156794168:344:C;chr3at156794199:375:C;chr3at156794203:379:C;
AAAACTAACCATGGCCATACACTGTTCTTTTATTTCCTAAGAAATAACATTTTCAAAAGT
GACAAAGGACTCTCTGACAAAGGCCCAGCAATGGATGTGAGAATGACTCAAGGGGAGAAA
AGGGCCTCTCCGTGTGGTTAGCTTAATGCCCGACTTGGTTCGTTGACACAAAAACAGGTC
CAGCCAATGCATTTCCACATCCTGAGGATCTGCTGCCAGCCCAGCAGAGATGTGCTCTGG
CCAGGACCCAGAAGATGGGCAGGGCTCAAAAGACAGAACCAGGCACCCTGACAGCGTAGA
AAAAGAGATGGCTTTCTGCTTTCCACTTTCCTTGGTTGAAAACACGGAGACCACAATGTT
CCTTTCTTTTTCCTGCCACCCTATTGGGAGAAATACAAACTTTCCAAAGGCATTCACCAT
CCACTTAGCAGAAACATCTGTCAGC
>haplo257 /amp=amp34 /SNPs=rs76510359:143:C;chr3at156816368:236:C;chr3at156816450:318:G;
TGTGGCTGGACATCCAGAAGGAGTCAGCTGGGACCTGAGCCGATCTAACTAGAAAATGAA
AGGGTGCTGCTGAGGACAGGGAGGCAGGGATGGAGGAGGCAGGTTTCCAGTGGGACCTCA
CCTGGCACCCCTTGAGCTGGCACCCACCTTTTCACATTTCACAGAGCATTTCTACTGACC
TTTCCAAAGGGCACTGCACCTCACTGCTCCCAAATCTCTGAAAGTCAAAACGGAGGCTTT
GCTCCTGCATCACTGTCTGGACCATACAAATCACCTCTTGTGACTTTGGCAACTGCTGGT
CTCAGGGTTTGTATCCTAGTCATTTCTACTTCTTGGAGAATCATTTATGACATTCTAAAA
GTATAGAAAACCATCTACTGAAATGTGTCAACATTAAAAC
>haplo258 /amp=amp34 /SNPs=rs76510359:143:C;chr3at156816368:236:T;chr3at156816450:318:G;
TGTGGCTGGACATCCAGAAGGAGTCAGCTGGGACCTGAGCCGATCTAACTAGAAAATGAA
AGGGTGCTGCTGAGGACAGGGAGGCAGGGATGGAGGAGGCAGGTTTCCAGTGGGACCTCA
CCTGGCACCCCTTGAGCTGGCACCCACCTTTTCACATTTCACAGAGCATTTCTACTGACC
TTTCCAAAGGGCACTGCACCTCACTGCTCCCAAATCTCTGAAAGTCAAAACGGAGGTTTT
GCTCCTGCATCACTGTCTGGACCATACAAATCACCTCTTGTGACTTTGGCAACTGCTGGT
CTCAGGGTTTGTATCCTAGTCATTTCTACTTCTTGGAGAATCATTTATGACATTCTAAAA
GTATAGAAAACCATCTACTGAAATGTGTCAACATTAAAAC
>haplo259 /amp=amp34 /SNPs=rs76510359:143:C;chr3at156816368:236:C;chr3at156816450:318:A;
TGTGGCTGGACATCCAGAAGGAGTCAGCTGGGACCTGAGCCGATCTAACTAGAAAATGAA
AGGGTGCTGCTGAGGACAGGGAGGCAGGGATGGAGGAGGCAGGTTTCCAGTGGGACCTCA
CCTGGCACCCCTTGAGCTGGCACCCACCTTTTCACATTTCACAGAGCATTTCTACTGACC
TTTCCAAAGGGCACTGCACCTCACTGCTCCCAAATCTCTGAAAGTCAAAACGGAGGCTTT
GCTCCTGCATCACTGTCTGGACCATACAAATCACCTCTTGTGACTTTGGCAACTGCTGGT
CTCAGGGTTTGTATCCTAATCATTTCTACTTCTTGGAGAATCATTTATGACATTCTAAAA
GTATAGAAAACCATCTACTGAAATGTGTCAACATTAAAAC
>haplo260 /amp=amp34 /SNPs=rs76510359:143:T;chr3at156816368:236:C;chr3at156816450:318:G;
TGTGGCTGGACATCCAGAAGGAGTCAGCTGGGACCTGAGCCGATCTAACTAGAAAATGAA
AGGGTGCTGCTGAGGACAGGGAGGCAGGGATGGAGGAGGCAGGTTTCCAGTGGGACCTCA
CCTGGCACCCCTTGAGCTGGCACTCACCTTTTCACATTTCACAGAGCATTTCTACTGACC
TTTCCAAAGGGCACTGCACCTCACTGCTCCCAAATCTCTGAAAGTCAAAACGGAGGCTTT
GCTCCTGCATCACTGTCTGGACCATACAAATCACCTCTTGTGACTTTGGCAACTGCTGGT
CTCAGGGTTTGTATCCTAGTCATTTCTACTTCTTGGAGAATCATTTATGACATTCTAAAA
GTATAGAAAACCATCTACTGAAATGTGTCAACATTAAAAC
>haplo1042 /amp=amp151 /SNPs=rs7642179:39:G;rs7620178:62:T;rs74319750:97:C;chr3at156966457:261:C;chr3at156966504:308:G;
AAAAACCTGAATAAATGGAGAATATTCTGAGTTTGACTGGGTTTATCCTGAATCAATGAA
CATTGCTTTTTTTGCTCTCAAGTGAAATGGGATCCAGCACTCAAGCAATAAATTAATTAA
AACATAAGGAAATAAAGAAAATTATATTATTTGTATGTTTGAATTTGTAACTAGGGTTTG
CACCCTTACATATCCTTCTGAAACATGCTGTTGCACTTATGGAGAGATATTGAAGCTGTT
GTTACTATATTACAGTGTTCTCTTTGTAAGGCCGATAGGAAAAAAATTCTTGGGTCTCAT
TGTTGAGAGAGCTTTTCTTCCTCTGGGCAACTGGTTTATTTTTAGCCTGGGGAAACTCTG
ACTCATGAATCTGATTGAATGCCTCCCTTAACTGGCTGCATGAAA
>haplo1043 /amp=amp151 /SNPs=rs7642179:39:A;rs7620178:62:C;rs74319750:97:C;chr3at156966457:261:C;chr3at156966504:308:G;
AAAAACCTGAATAAATGGAGAATATTCTGAGTTTGACTGAGTTTATCCTGAATCAATGAA
CACTGCTTTTTTTGCTCTCAAGTGAAATGGGATCCAGCACTCAAGCAATAAATTAATTAA
AACATAAGGAAATAAAGAAAATTATATTATTTGTATGTTTGAATTTGTAACTAGGGTTTG
CACCCTTACATATCCTTCTGAAACATGCTGTTGCACTTATGGAGAGATATTGAAGCTGTT
GTTACTATATTACAGTGTTCTCTTTGTAAGGCCGATAGGAAAAAAATTCTTGGGTCTCAT
TGTTGAGAGAGCTTTTCTTCCTCTGGGCAACTGGTTTATTTTTAGCCTGGGGAAACTCTG
ACTCATGAATCTGATTGAATGCCTCCCTTAACTGGCTGCATGAAA
>haplo1044 /amp=amp151 /SNPs=rs7642179:39:A;rs7620178:62:T;rs74319750:97:C;chr3at156966457:261:C;chr3at156966504:308:G;
AAAAACCTGAATAAATGGAGAATATTCTGAGTTTGACTGAGTTTATCCTGAATCAATGAA
CATTGCTTTTTTTGCTCTCAAGTGAAATGGGATCCAGCACTCAAGCAATAAATTAATTAA
AACATAAGGAAATAAAGAAAATTATATTATTTGTATGTTTGAATTTGTAACTAGGGTTTG
CACCCTTACATATCCTTCTGAAACATGCTGTTGCACTTATGGAGAGATATTGAAGCTGTT
GTTACTATATTACAGTGTTCTCTTTGTAAGGCCGATAGGAAAAAAATTCTTGGGTCTCAT
TGTTGAGAGAGCTTTTCTTCCTCTGGGCAACTGGTTTATTTTTAGCCTGGGGAAACTCTG
ACTCATGAATCTGATTGAATGCCTCCCTTAACTGGCTGCATGAAA
>haplo1045 /amp=amp151 /SNPs=rs7642179:39:A;rs7620178:62:C;rs74319750:97:G;chr3at156966457:261:C;chr3at156966504:308:G;
AAAAACCTGAATAAATGGAGAATATTCTGAGTTTGACTGAGTTTATCCTGAATCAATGAA
CACTGCTTTTTTTGCTCTCAAGTGAAATGGGATCCAGGACTCAAGCAATAAATTAATTAA
AACATAAGGAAATAAAGAAAATTATATTATTTGTATGTTTGAATTTGTAACTAGGGTTTG
CACCCTTACATATCCTTCTGAAACATGCTGTTGCACTTATGGAGAGATATTGAAGCTGTT
GTTACTATATTACAGTGTTCTCTTTGTAAGGCCGATAGGAAAAAAATTCTTGGGTCTCAT
TGTTGAGAGAGCTTTTCTTCCTCTGGGCAACTGGTTTATTTTTAGCCTGGGGAAACTCTG
ACTCATGAATCTGATTGAATGCCTCCCTTAACTGGCTGCATGAAA
>haplo1046 /amp=amp151 /SNPs=rs7642179:39:G;rs7620178:62:T;rs74319750:97:C;chr3at156966457:261:T;chr3at156966504:308:G;
AAAAACCTGAATAAATGGAGAATATTCTGAGTTTGACTGGGTTTATCCTGAATCAATGAA
CATTGCTTTTTTTGCTCTCAAGTGAAATGGGATCCAGCACTCAAGCAATAAATTAATTAA
AACATAAGGAAATAAAGAAAATTATATTATTTGTATGTTTGAATTTGTAACTAGGGTTTG
CACCCTTACATATCCTTCTGAAACATGCTGTTGCACTTATGGAGAGATATTGAAGCTGTT
GTTACTATATTACAGTGTTCTTTTTGTAAGGCCGATAGGAAAAAAATTCTTGGGTCTCAT
TGTTGAGAGAGCTTTTCTTCCTCTGGGCAACTGGTTTATTTTTAGCCTGGGGAAACTCTG
[truncated: 7,770 more rows]
