# Supplementary material for: Transversions have larger regulatory effects than transitions
Source: BMC Genomics. 2017 May 19;18:394. doi: 10.1186/s12864-017-3785-4 (PMC5438547; doi:10.1186/s12864-017-3785-4)
Supplement: Supplementary file 4 — Haplotype Effects. (XLSX 64 kb) [file 12864_2017_3785_MOESM4_ESM.xlsx]

## Sheet: Supplementary_Data_6-Haplotype_
amplicon	haplotype	effect	abslog2effect	Padj
amp1	haplo1	0.900821	0.150688	0.0635
amp1	haplo2	1.14695	0.197798	0.0503
amp1	haplo3	5.71367	2.51442	8.02e-05
amp1	haplo4	0.534016	0.905046	0.0606
amp1	haplo5	0.361049	1.46973	0.000739
amp1	haplo6	1.10078	0.138531	0.188
amp1	haplo7	1.81759	0.862027	0.632
amp1	haplo8	0.54307	0.880791	0.114
amp10	haplo65	0.997239	0.00398867	1
amp10	haplo66	1.14679	0.197603	0.0574
amp10	haplo67	0.991166	0.0128017	0.956
amp10	haplo68	1.00887	0.0127433	0.956
amp10	haplo69	1.04093	0.0578771	0.677
amp10	haplo70	1.05122	0.0720655	0.571
amp10	haplo71	1.06336	0.0886364	0.793
amp10	haplo72	0.923015	0.115574	0.307
amp10	haplo73	0.881721	0.181606	0.412
amp10	haplo74	1.39741	0.482754	0.0394
amp10	haplo75	1.36929	0.453429	0.0516
amp10	haplo76	0.929989	0.104714	0.363
amp10	haplo77	0.729636	0.454752	0.00882
amp10	haplo78	1.01139	0.016339	0.924
amp10	haplo79	1.05645	0.0792262	0.525
amp10	haplo80	0.446981	1.16172	0.0756
amp10	haplo81	0.752033	0.411133	0.341
amp10	haplo82	0.92752	0.10855	0.357
amp10	haplo83	1.06517	0.0910777	0.743
amp10	haplo84	0.908457	0.138509	0.203
amp10	haplo85	0.683916	0.54811	0.449
amp10	haplo86	1.01808	0.025845	0.871
amp10	haplo87	1.02793	0.0397475	0.793
amp10	haplo88	1.6047	0.682303	0.19
amp10	haplo89	0.982696	0.0251831	0.947
amp100	haplo679	1.01294	0.0185434	0.818
amp100	haplo680	0.742803	0.428949	0.081
amp100	haplo681	0.891634	0.165477	0.547
amp100	haplo682	0.707797	0.498592	0.0201
amp100	haplo683	0.971223	0.0421254	0.831
amp100	haplo684	1.16526	0.220648	0.0991
amp102	haplo689	0.92247	0.116427	0.0161
amp102	haplo690	1.13881	0.187529	0.0105
amp102	haplo691	1.03301	0.0468599	0.743
amp102	haplo692	1.20332	0.267018	0.0169
amp102	haplo693	1.09552	0.131614	0.614
amp102	haplo694	1.04268	0.0602926	0.85
amp102	haplo695	1.04416	0.0623409	0.85
amp103	haplo696	0.780646	0.357259	1.31e-13
amp103	haplo697	1.32796	0.409213	1.97e-16
amp103	haplo698	0.990074	0.0143922	0.822
amp103	haplo699	1.08585	0.118825	0.516
amp103	haplo700	0.92574	0.111322	0.528
amp103	haplo701	1.07533	0.104773	0.724
amp104	haplo702	0.273973	1.8679	0.783
amp104	haplo703	8.57143	3.09954	0.229
amp105	haplo704	1.00161	0.00231868	0.984
amp105	haplo705	0.354426	1.49644	0.0611
amp106	haplo706	0.991154	0.0128189	0.793
amp106	haplo707	1.07161	0.0997832	0.201
amp107	haplo708	0.996219	0.00546463	0.968
amp107	haplo709	1.23111	0.299962	0.0419
amp107	haplo710	0.772092	0.373156	0.149
amp107	haplo711	0.806272	0.310662	0.249
amp108	haplo712	0.84881	0.236486	0.327
amp108	haplo713	2.19088	1.13151	9.52e-05
amp108	haplo714	0.724448	0.465046	0.611
amp109	haplo715	0.978827	0.0308738	0.767
amp109	haplo716	1.26241	0.336178	0.0701
amp11	haplo90	0.984895	0.021958	0.39
amp11	haplo91	1.06967	0.0971697	1.68e-05
amp11	haplo92	0.98122	0.0273514	0.903
amp11	haplo93	0.708312	0.497543	1.82e-25
amp11	haplo94	1.05608	0.0787258	0.614
amp11	haplo95	0.998899	0.00158895	0.999
amp11	haplo96	1.02187	0.0312047	0.476
amp11	haplo97	1.10675	0.146328	0.818
amp11	haplo98	0.811511	0.301317	0.145
amp110	haplo717	0.937701	0.0928006	0.793
amp110	haplo718	0.892563	0.163975	1
amp110	haplo719	1.65533	0.727119	0.107
amp110	haplo720	0.370596	1.43208	0.422
amp111	haplo721	1.29921	0.377638	0.525
amp111	haplo722	0.606299	0.721898	0.779
amp111	haplo723	0.289539	1.78817	0.454
amp111	haplo724	0.259843	1.94429	0.822
amp111	haplo725	0.160855	2.63617	0.498
amp111	haplo728	1.12598	0.171187	0.818
amp111	haplo729	0.482565	1.05121	0.622
amp112	haplo730	0.966717	0.0488338	0.903
amp112	haplo731	1.23195	0.300942	0.439
amp112	haplo732	0.432624	1.20881	0.269
amp115	haplo735	0.980043	0.0290825	0.707
amp115	haplo736	1.07429	0.103385	0.33
amp115	haplo737	1.07189	0.100157	0.592
amp115	haplo739	0.381056	1.39192	0.122
amp115	haplo740	0.605207	0.724499	0.417
amp115	haplo741	0.45849	1.12504	0.409
amp116	haplo742	0.917304	0.124529	0.00198
amp116	haplo743	1.33378	0.415522	9.31e-13
amp116	haplo744	1.52866	0.61227	2.95e-05
amp116	haplo745	0.887379	0.172378	0.175
amp117	haplo746	1.01048	0.0150474	0.743
amp117	haplo747	0.815755	0.293791	0.00295
amp117	haplo748	0.96389	0.0530596	0.861
amp117	haplo749	0.980287	0.0287234	0.781
amp117	haplo750	0.985	0.0218046	0.835
amp117	haplo751	1.03494	0.0495512	0.688
amp117	haplo752	1.02703	0.038484	0.691
amp117	haplo753	0.938454	0.0916416	0.883
amp117	haplo754	1.29144	0.368986	0.491
amp117	haplo755	1.25663	0.329566	0.852
amp118	haplo756	0.891291	0.166032	0.667
amp118	haplo757	1.37071	0.454923	0.186
amp118	haplo758	0.92118	0.118446	0.815
amp118	haplo759	0.435483	1.19931	0.151
amp118	haplo761	0.843878	0.244894	0.889
amp118	haplo762	0.97943	0.029986	0.973
amp118	haplo764	0.866381	0.206926	0.838
amp118	haplo765	0.975298	0.0360855	0.973
amp118	haplo767	0.837754	0.255401	0.507
amp119	haplo769	0.917738	0.123845	1.12e-08
amp119	haplo770	1.36199	0.44572	5.96e-86
amp119	haplo771	0.89991	0.152147	2.93e-18
amp119	haplo772	0.846609	0.240232	0.045
amp119	haplo773	0.757506	0.40067	7.47e-11
amp119	haplo774	0.99363	0.00921949	0.972
amp119	haplo775	1.1861	0.246224	0.322
amp119	haplo776	0.987049	0.0188061	0.904
amp119	haplo777	1.34098	0.423292	1.64e-07
amp119	haplo778	1.29741	0.375633	4.31e-05
amp119	haplo779	1.18905	0.249806	0.0978
amp119	haplo780	0.911417	0.133817	0.36
amp119	haplo781	0.900965	0.150457	0.264
amp119	haplo782	1.45332	0.539348	0.000608
amp119	haplo783	0.871163	0.198985	0.585
amp119	haplo784	1.19725	0.259724	0.415
amp119	haplo785	1.0453	0.0639175	0.838
amp119	haplo786	0.694349	0.526266	0.000411
amp119	haplo787	1.57983	0.659769	0.19
amp12	haplo100	0.963714	0.0533225	0.01
amp12	haplo101	0.792718	0.33512	5.75e-11
amp12	haplo102	0.872301	0.197102	2.82e-17
amp12	haplo103	0.754531	0.406347	1.16e-53
amp12	haplo104	1.12685	0.172289	3.7e-09
amp12	haplo105	1.40387	0.489405	0.0756
amp12	haplo106	0.659431	0.600707	9.55e-10
amp12	haplo107	1.14222	0.191837	3.36e-05
amp12	haplo99	1.10522	0.144339	7.03e-25
amp120	haplo788	1.02455	0.0349916	0.307
amp120	haplo789	0.984791	0.0221108	0.525
amp120	haplo790	0.864395	0.210237	0.0993
amp120	haplo791	1.147	0.197863	0.416
amp120	haplo792	0.832892	0.263798	0.256
amp121	haplo793	0.988875	0.0161394	0.517
amp121	haplo794	1.01493	0.0213787	0.0975
amp121	haplo795	0.972185	0.0406973	0.0793
amp121	haplo796	0.976183	0.0347758	0.884
amp121	haplo797	0.881333	0.182241	2.47e-05
amp121	haplo798	1.23296	0.302131	0.362
amp121	haplo799	1.00941	0.0135117	0.891
amp121	haplo800	0.955468	0.0657203	0.718
amp121	haplo801	0.941392	0.0871328	0.681
amp121	haplo802	0.887889	0.171549	0.135
amp122	haplo803	1.01267	0.0181626	0.604
amp122	haplo804	0.995346	0.00673069	0.873
amp122	haplo805	0.629487	0.667752	4.36e-08
amp122	haplo806	1.01566	0.0224202	0.494
amp122	haplo807	1.4374	0.523459	0.151
amp122	haplo808	1.5901	0.669118	0.0748
amp122	haplo809	0.825897	0.275965	0.226
amp122	haplo810	0.980655	0.0281831	0.916
amp122	haplo811	0.632385	0.661126	4.03e-08
amp123	haplo812	0.920893	0.118895	0.116
amp123	haplo813	1.0214	0.0305473	0.416
amp123	haplo814	0.920337	0.119766	0.432
amp123	haplo815	0.853261	0.228941	0.00497
amp123	haplo816	1.22447	0.292153	4.56e-08
amp123	haplo817	0.838846	0.253523	0.00198
amp123	haplo818	0.694032	0.526926	0.16
amp123	haplo819	0.843628	0.245321	0.00186
amp124	haplo820	0.94321	0.0843493	0.656
amp124	haplo821	1.18318	0.242672	0.344
amp124	haplo822	0.792602	0.335332	0.759
amp124	haplo823	3.29736	1.72131	0.123
amp125	haplo824	1.0049	0.0070528	0.874
amp125	haplo825	1.84104	0.880517	0.0914
amp125	haplo826	0.959427	0.0597554	0.396
amp125	haplo827	1.02484	0.0353969	0.958
amp125	haplo828	1.05951	0.0833926	0.531
amp125	haplo829	0.947089	0.0784284	0.534
amp126	haplo830	0.958448	0.0612273	9.85e-07
amp126	haplo831	1.16986	0.226335	7.37e-35
amp126	haplo832	1.12912	0.175203	0.46
amp126	haplo833	0.966747	0.048789	0.115
amp127	haplo834	1.06286	0.0879454	0.294
amp127	haplo835	0.925223	0.112127	0.224
amp127	haplo836	0.798584	0.324485	0.573
amp127	haplo837	1.15204	0.20419	0.724
amp127	haplo838	1.01318	0.0188957	0.894
amp127	haplo839	1.24649	0.317874	0.794
amp127	haplo840	0.285067	1.81063	0.0116
amp127	haplo841	0.642294	0.638695	0.163
amp128	haplo842	0.855881	0.224517	0.0176
amp128	haplo843	1.19393	0.255721	0.0164
amp128	haplo844	0.828921	0.270694	0.000149
amp128	haplo845	0.885023	0.176213	0.669
amp128	haplo846	2.19185	1.13215	6.2e-11
amp128	haplo847	1.10929	0.149641	0.446
amp128	haplo848	0.969512	0.0446693	0.869
amp128	haplo849	2.41928	1.27458	8.16e-14
amp128	haplo850	0.126941	2.97777	0.428
amp128	haplo851	1.23424	0.303625	0.0796
amp128	haplo852	0.37473	1.41608	0.133
amp129	haplo855	0.580852	0.783758	0.0951
amp129	haplo856	0.967695	0.047375	0.82
amp129	haplo857	1.0349	0.0494936	0.707
amp129	haplo858	0.935729	0.095837	0.649
amp129	haplo859	0.801182	0.319798	0.403
amp129	haplo860	0.889992	0.168136	0.796
amp129	haplo861	1.02635	0.0375241	0.959
amp129	haplo862	0.774767	0.368165	0.436
amp129	haplo864	1.06735	0.0940367	1
amp129	haplo865	1.29757	0.375812	0.0816
amp129	haplo866	1.15036	0.202091	0.485
amp129	haplo867	0.923315	0.115105	0.689
amp129	haplo868	1.3156	0.395725	0.828
amp129	haplo869	1.31314	0.393025	0.0782
amp129	haplo872	0.873503	0.195115	0.456
amp129	haplo873	1.04805	0.0677125	0.933
amp129	haplo874	0.932883	0.100232	0.909
amp129	haplo875	1.12511	0.17007	0.818
amp129	haplo876	0.906558	0.141529	0.616
amp129	haplo877	1.06102	0.0854485	0.797
amp129	haplo878	0.990736	0.0134273	0.959
amp129	haplo880	0.586238	0.770442	0.0779
amp129	haplo881	1.05727	0.0803401	1
amp129	haplo882	0.808499	0.306683	0.838
amp129	haplo883	0.878328	0.187168	0.743
amp129	haplo884	0.186577	2.42216	0.21
amp13	haplo108	1.00067	0.000969382	0.986
amp13	haplo109	0.791034	0.338188	1.73e-06
amp13	haplo110	1.02678	0.0381307	0.676
amp13	haplo111	1.12591	0.171088	0.00868
amp130	haplo885	0.971109	0.042295	0.545
amp130	haplo886	0.0977662	3.35452	0.233
amp130	haplo887	1.03494	0.0495525	0.896
amp130	haplo888	0.84308	0.246258	0.395
amp130	haplo889	1.11354	0.155158	0.0753
amp130	haplo890	0.751911	0.411366	0.525
amp130	haplo891	1.56851	0.649395	0.481
amp131	haplo892	1.02535	0.0361141	0.629
amp131	haplo893	1.00536	0.00770937	0.944
amp131	haplo894	0.963254	0.0540113	0.434
amp131	haplo895	0.239901	2.05949	6.26e-06
amp131	haplo896	0.642697	0.637788	0.428
amp131	haplo897	0.490435	1.02787	0.0566
amp131	haplo898	1.03957	0.0559877	0.969
amp131	haplo899	1.03946	0.055829	0.428
amp131	haplo900	0.995662	0.00627249	0.958
amp132	haplo901	0.962304	0.0554357	0.699
amp132	haplo902	0.475009	1.07397	0.0335
amp132	haplo903	1.02609	0.0371507	0.94
amp132	haplo904	0.133003	2.91047	0.499
amp132	haplo905	0.946273	0.0796717	0.797
amp132	haplo906	1.32704	0.408216	0.0676
amp132	haplo907	1.14817	0.19933	0.454
amp133	haplo908	0.371341	1.42919	0.499
amp133	haplo909	1.12916	0.175249	0.736
amp133	haplo910	0.583535	0.777109	0.364
amp133	haplo911	1.25266	0.32499	0.906
amp133	haplo912	0.887988	0.171388	0.915
amp134	haplo913	0.929037	0.106192	0.0722
amp134	haplo914	1.29585	0.373901	5.91e-05
amp134	haplo915	1.18368	0.243277	0.442
amp134	haplo916	1.03942	0.0557834	0.909
amp134	haplo917	1.62098	0.696864	0.00267
amp135	haplo918	0.993074	0.0100269	0.649
amp135	haplo919	1.14501	0.195356	3.84e-19
amp135	haplo920	0.749937	0.415159	3.51e-58
amp135	haplo921	1.1085	0.148608	4e-05
amp135	haplo922	1.16557	0.22104	3.84e-09
amp135	haplo923	1.12889	0.174902	2.56e-06
amp135	haplo924	0.725863	0.462231	2.6e-20
amp135	haplo925	0.935272	0.0965421	0.384
amp135	haplo926	0.715521	0.482934	1.62e-13
amp135	haplo927	1.10103	0.138857	0.196
amp135	haplo928	0.754332	0.406729	4.21e-07
amp135	haplo929	0.9184	0.122805	0.194
amp135	haplo930	1.18967	0.250562	9.73e-12
amp135	haplo931	0.773439	0.37064	0.446
amp135	haplo932	0.928229	0.107447	0.284
amp135	haplo933	0.954411	0.0673175	0.547
amp136	haplo934	0.921884	0.117342	0.0159
amp136	haplo935	1.0286	0.0406808	0.535
amp136	haplo936	1.10241	0.140657	0.0602
amp136	haplo937	0.980955	0.0277406	0.76
amp136	haplo938	1.15982	0.2139	0.00851
amp136	haplo939	1.63127	0.705994	0.0183
amp136	haplo940	1.80761	0.854081	0.218
amp136	haplo941	0.741599	0.431289	0.0159
amp136	haplo942	0.83461	0.260826	0.167
amp137	haplo943	0.983082	0.024617	0.884
amp137	haplo944	1.00836	0.0120073	0.963
amp137	haplo945	0.883462	0.178761	0.254
amp137	haplo946	0.831999	0.265346	0.22
amp137	haplo947	1.28669	0.363664	0.0737
amp137	haplo948	0.996973	0.00437395	1
amp137	haplo949	1.06363	0.0889925	0.835
amp137	haplo950	0.735439	0.443322	0.334
amp137	haplo951	0.825965	0.275848	0.629
amp137	haplo952	0.786159	0.347107	0.634
amp137	haplo953	1.214	0.279769	0.42
amp137	haplo954	1.32305	0.403866	0.217
amp137	haplo956	1.43999	0.526063	0.12
amp138	haplo957	1.02162	0.0308641	0.81
amp138	haplo958	0.501769	0.994906	0.416
amp138	haplo959	0.739072	0.436213	0.0819
amp138	haplo960	1.50531	0.590056	0.707
amp139	haplo961	1.0218	0.031113	0.707
amp139	haplo962	1.04491	0.0633813	0.903
amp139	haplo963	0.696526	0.521751	0.162
amp139	haplo964	1.05268	0.0740641	0.891
amp139	haplo965	0.504682	0.986554	0.000446
amp139	haplo966	0.864806	0.209552	0.55
amp139	haplo967	1.06774	0.0945563	0.85
amp14	haplo112	0.997116	0.00416669	0.908
amp14	haplo113	1.03169	0.0450099	0.747
amp14	haplo114	1.00673	0.00967535	0.974
amp14	haplo115	1.07304	0.10171	0.395
amp14	haplo116	1.12449	0.169271	0.124
amp14	haplo117	0.958512	0.0611313	0.214
amp14	haplo118	1.11691	0.159514	0.165
amp140	haplo968	1.02641	0.0376102	0.957
amp140	haplo969	0.629047	0.668761	0.454
amp140	haplo970	1.20074	0.263921	0.762
amp141	haplo971	0.784795	0.349611	3.45e-09
amp141	haplo972	1.33812	0.420206	7.95e-10
amp141	haplo973	1.04054	0.0573295	0.466
amp141	haplo974	0.937618	0.0929272	0.224
amp141	haplo975	2.57636	1.36534	0.0139
amp141	haplo976	0.630868	0.66459	0.00277
amp141	haplo977	1.05024	0.0707204	1
amp141	haplo978	0.915907	0.126727	0.66
amp141	haplo979	1.19592	0.258125	0.639
amp141	haplo980	1.03473	0.0492512	0.618
amp141	haplo981	0.935392	0.0963573	0.809
amp141	haplo982	2.29893	1.20096	0.000519
amp141	haplo983	1.20685	0.271241	0.608
amp141	haplo984	1.47287	0.558635	0.101
amp142	haplo985	1.09384	0.129402	0.309
amp142	haplo986	0.758649	0.398495	0.903
amp142	haplo987	1.46068	0.546643	0.367
amp142	haplo988	0.957406	0.0627977	0.688
amp142	haplo989	0.978349	0.0315794	0.861
amp142	haplo990	0.758649	0.398495	1
amp142	haplo991	0.959393	0.0598064	0.707
amp143	haplo1000	1.1413	0.190684	1
amp143	haplo1001	0.48913	1.03171	0.824
amp143	haplo992	0.300343	1.73532	0.315
amp143	haplo993	1.17085	0.22756	0.521
amp143	haplo994	0.0422705	4.5642	0.0117
amp143	haplo995	0.228261	2.13124	0.79
amp143	haplo996	0.862937	0.212672	0.852
amp144	haplo1002	0.985459	0.0211325	0.457
amp144	haplo1003	1.07546	0.104953	0.00267
amp144	haplo1004	0.640457	0.642826	0.00336
amp144	haplo1005	2.30738	1.20625	0.19
amp144	haplo1006	1.11123	0.152159	0.616
amp144	haplo1007	0.961867	0.0560914	0.358
amp144	haplo1008	1.01115	0.0159955	0.933
amp144	haplo1009	0.928064	0.107703	0.255
amp144	haplo1010	1.608	0.685266	0.195
amp144	haplo1011	1.16255	0.217295	0.212
amp145	haplo1012	0.939883	0.0894474	0.592
amp145	haplo1013	1.11307	0.154544	0.474
amp145	haplo1014	1.12569	0.170811	0.656
amp146	haplo1015	0.785917	0.34755	0.173
amp146	haplo1016	1.36541	0.449335	0.341
amp146	haplo1017	1.89696	0.923691	0.101
amp146	haplo1018	1.29349	0.371273	0.691
amp146	haplo1019	1.44396	0.530027	0.473
amp147	haplo1020	0.984545	0.0224716	0.454
amp147	haplo1021	0.706692	0.500847	1e-11
amp147	haplo1022	1.14088	0.190148	1.69e-07
amp148	haplo1023	1.09215	0.127173	0.0472
amp148	haplo1024	0.989924	0.0146102	0.56
amp148	haplo1025	1.2496	0.321462	0.312
amp148	haplo1026	1.03791	0.0536803	0.302
amp149	haplo1027	1.03464	0.0491339	0.454
amp149	haplo1028	0.931959	0.101661	0.796
amp149	haplo1029	0.693236	0.528581	0.00115
amp149	haplo1030	0.74149	0.431501	0.123
amp149	haplo1031	0.901845	0.149049	0.691
amp149	haplo1032	0.955077	0.0663116	0.884
amp149	haplo1033	0.457033	1.12963	0.137
amp149	haplo1034	1.10225	0.140458	0.718
amp15	haplo119	1.10587	0.145179	2.8e-18
amp15	haplo120	0.954328	0.067443	0.00186
amp15	haplo121	0.831104	0.266899	2.07e-09
amp15	haplo122	0.868843	0.202833	4.65e-12
amp15	haplo123	0.866766	0.206286	0.00963
amp15	haplo124	0.869951	0.200994	0.0909
amp15	haplo125	0.829586	0.269537	0.00335
amp15	haplo126	0.965897	0.0500588	0.491
amp150	haplo1035	0.849774	0.234849	0.163
amp150	haplo1036	1.05873	0.082339	0.87
amp150	haplo1037	1.06781	0.0946517	0.794
amp150	haplo1038	1.11372	0.155392	0.797
amp150	haplo1039	1.36248	0.44623	0.0436
amp150	haplo1040	1.06362	0.0889855	0.797
amp150	haplo1041	0.489281	1.03127	0.436
amp151	haplo1042	0.916793	0.125332	0.681
amp151	haplo1043	1.06482	0.0906045	0.809
amp151	haplo1044	1.46179	0.547736	0.373
amp151	haplo1045	1.23594	0.305611	0.656
amp151	haplo1046	0.885765	0.175004	0.878
amp151	haplo1047	0.79436	0.332136	0.651
amp152	haplo1048	0.819719	0.286798	2.41e-58
amp152	haplo1049	1.90952	0.93321	1.33e-58
amp152	haplo1050	1.78616	0.83686	2.71e-56
amp152	haplo1051	0.844785	0.243344	6.22e-11
amp152	haplo1052	2.88771	1.52993	4.39e-116
amp152	haplo1053	2.8587	1.51536	5.35e-112
amp152	haplo1054	3.12633	1.64447	3.75e-130
amp153	haplo1055	1.02369	0.0337747	0.582
amp153	haplo1056	0.970047	0.0438733	0.469
amp153	haplo1057	1.24482	0.315932	0.0429
amp153	haplo1058	0.943115	0.0844941	0.723
amp153	haplo1059	0.94064	0.0882847	0.507
amp154	haplo1060	1.00902	0.0129558	0.909
amp154	haplo1061	1.01868	0.0267019	0.797
amp154	haplo1062	0.760416	0.395139	0.0931
amp154	haplo1063	1.0133	0.0190628	0.986
amp154	haplo1064	0.816643	0.292223	0.35
amp155	haplo1065	0.983336	0.024243	0.846
amp155	haplo1066	1.09213	0.12714	0.48
amp156	haplo1067	1.0407	0.0575593	0.66
amp156	haplo1068	0.789218	0.341504	0.197
amp156	haplo1069	0.823913	0.279436	0.385
amp156	haplo1070	0.930024	0.104661	0.879
amp156	haplo1071	1.07156	0.0997191	0.836
amp156	haplo1072	0.24909	2.00526	0.353
amp156	haplo1073	1.23498	0.30449	0.271
amp156	haplo1074	0.792745	0.335072	0.338
amp157	haplo1076	1.12036	0.163962	0.585
amp157	haplo1077	0.918233	0.123068	0.392
amp157	haplo1078	1.70033	0.765815	0.0853
amp157	haplo1079	0.82095	0.284633	0.468
amp157	haplo1080	1.8608	0.895921	0.0524
amp157	haplo1081	1.85668	0.892727	0.036
amp158	haplo1082	0.93233	0.101087	0.456
amp158	haplo1083	1.3354	0.417274	0.00198
amp158	haplo1084	0.744431	0.42579	0.04
amp158	haplo1085	1.00284	0.00409412	0.973
amp158	haplo1086	0.527545	0.922633	1
amp158	haplo1087	0.527545	0.922633	1
amp159	haplo1088	1.26002	0.333451	0.0223
amp159	haplo1089	1.162	0.216611	0.0266
amp159	haplo1090	0.868031	0.204181	0.0139
amp159	haplo1091	0.983891	0.0234297	0.909
amp159	haplo1093	0.722498	0.468935	0.101
amp159	haplo1094	0.828589	0.271272	0.748
amp16	haplo127	1.03486	0.0494297	0.0394
amp16	haplo128	0.913328	0.130795	0.156
amp16	haplo129	0.591669	0.757138	5.73e-55
amp16	haplo130	1.11021	0.150828	0.0384
amp16	haplo131	1.20462	0.268583	0.000436
amp16	haplo132	1.12117	0.165009	0.029
amp16	haplo133	0.579511	0.787092	1.14e-10
amp16	haplo134	1.03713	0.05259	0.584
amp16	haplo135	1.113	0.154454	0.0391
amp160	haplo1095	0.954362	0.0673917	0.846
amp160	haplo1096	1.2724	0.34755	0.454
amp160	haplo1097	1.34586	0.428528	0.411
amp160	haplo1098	0.188386	2.40823	0.642
amp160	haplo1099	1.46941	0.555241	0.793
amp160	haplo1100	0.935082	0.0968355	0.909
amp160	haplo1101	0.783021	0.352877	0.539
amp160	haplo1102	0.222639	2.16722	0.82
amp160	haplo1104	0.349861	1.51515	1
amp160	haplo1105	0.489805	1.02972	1
amp161	haplo1106	1.07016	0.0978241	0.428
amp161	haplo1107	0.600792	0.735062	0.00214
amp161	haplo1109	0.155208	2.68773	0.458
amp161	haplo1110	0.935296	0.0965046	0.909
amp161	haplo1111	1.09396	0.129561	0.585
amp161	haplo1112	0.840903	0.24999	0.811
amp161	haplo1113	0.585014	0.773456	0.0802
amp161	haplo1114	0.502143	0.993829	0.728
amp162	haplo1115	0.970947	0.0425356	0.00759
amp162	haplo1116	0.66736	0.583462	1.33e-12
amp162	haplo1117	0.481756	1.05362	0.0179
amp162	haplo1118	1.16135	0.215807	2.97e-10
amp162	haplo1119	1.23112	0.299968	4.06e-19
amp162	haplo1120	0.618074	0.694149	0.0307
amp163	haplo1121	0.992546	0.0107944	0.982
amp163	haplo1122	0.857917	0.22109	0.735
amp163	haplo1123	1.44628	0.532348	0.439
amp163	haplo1125	0.454545	1.1375	1
amp164	haplo1126	0.988942	0.0160422	0.631
amp164	haplo1127	1.05038	0.070914	0.426
amp164	haplo1128	1.02532	0.0360803	0.73
amp164	haplo1129	1.01598	0.0228764	0.909
amp164	haplo1130	1.00312	0.00450014	0.987
amp164	haplo1131	0.995021	0.00720161	0.971
amp164	haplo1132	0.680962	0.554355	0.0574
amp164	haplo1133	1.12145	0.165368	0.167
amp164	haplo1134	1.10732	0.147078	0.236
amp165	haplo1135	1.00251	0.00361166	0.963
amp165	haplo1136	0.989498	0.0152312	0.931
amp165	haplo1137	0.586473	0.769864	0.024
amp165	haplo1138	1.02627	0.0374156	0.821
amp166	haplo1139	0.962803	0.0546868	0.011
amp166	haplo1140	1.19284	0.254405	1.37e-14
amp166	haplo1141	1.07953	0.110401	0.0633
amp166	haplo1142	1.02267	0.0323338	0.688
amp166	haplo1143	0.905146	0.143778	0.0574
amp166	haplo1144	0.886637	0.173584	0.0303
amp167	haplo1145	0.764632	0.387162	4.97e-07
amp167	haplo1146	1.41686	0.502693	9.46e-10
amp167	haplo1147	0.945576	0.080735	0.846
amp167	haplo1148	2.28455	1.19191	0.154
amp167	haplo1150	0.949242	0.0751528	0.879
amp168	haplo1151	0.994567	0.0078591	0.965
amp168	haplo1152	0.873673	0.194834	0.243
amp168	haplo1153	2.39498	1.26001	0.0213
amp168	haplo1154	1.05985	0.0838571	0.793
amp168	haplo1155	1.32679	0.407935	0.167
amp169	haplo1156	0.948034	0.076989	0.462
amp169	haplo1157	1.05345	0.0751228	0.852
amp169	haplo1158	0.917103	0.124845	0.662
amp169	haplo1159	1.46635	0.552234	0.0144
amp169	haplo1160	1.05509	0.0773631	0.838
amp169	haplo1161	1.22048	0.287454	0.288
amp17	haplo136	0.968065	0.0468235	0.11
amp17	haplo137	1.08146	0.112979	0.12
amp17	haplo138	1.13643	0.184506	0.00555
amp17	haplo139	1.11702	0.159654	0.0186
amp170	haplo1162	1.03985	0.0563737	0.0545
amp170	haplo1163	0.805455	0.312123	1.25e-14
amp170	haplo1164	1.095	0.130926	0.0265
amp170	haplo1165	0.792958	0.334684	0.734
amp171	haplo1166	0.934472	0.0977759	0.614
amp171	haplo1168	1.16388	0.218942	0.499
amp171	haplo1169	1.78032	0.832138	0.181
amp171	haplo1170	0.067739	3.88387	0.0772
amp171	haplo1171	0.725776	0.462405	1
amp171	haplo1172	1.28294	0.35945	0.449
amp171	haplo1174	0.986634	0.019413	1
amp171	haplo1175	0.717575	0.478799	0.62
amp171	haplo1176	1.96443	0.974113	0.249
amp172	haplo1177	1.32138	0.402049	0.604
amp172	haplo1178	0.929231	0.105891	0.82
amp172	haplo1179	0.663736	0.591318	1
amp173	haplo1181	1.02393	0.0341148	0.903
amp173	haplo1182	0.998886	0.00160754	1
amp173	haplo1183	0.250749	1.99568	0.818
amp173	haplo1184	0.925427	0.111809	0.909
amp173	haplo1185	1.03882	0.0549434	0.944
amp173	haplo1186	0.849942	0.234563	0.873
amp173	haplo1187	0.89361	0.162283	0.812
amp174	haplo1188	1.03456	0.0490131	0.851
amp174	haplo1189	0.606428	0.721593	0.00172
amp174	haplo1190	1.25137	0.323509	0.473
amp174	haplo1191	1.2496	0.321467	0.451
amp174	haplo1192	1.1125	0.153808	0.909
amp174	haplo1194	1.76133	0.816665	0.177
amp174	haplo1195	1.67674	0.745657	0.302
amp18	haplo140	0.984611	0.0223745	0.295
amp18	haplo141	0.997121	0.00415964	0.889
amp18	haplo142	1.07311	0.1018	0.000815
amp19	haplo143	0.983959	0.02333	0.17
amp19	haplo144	1.05263	0.0739929	0.847
amp19	haplo145	0.956662	0.0639182	0.381
amp19	haplo146	1.10419	0.142983	0.371
amp19	haplo147	1.00333	0.00479706	0.983
amp19	haplo148	1.14581	0.196366	1.31e-13
amp19	haplo149	0.845892	0.241455	0.00695
amp19	haplo150	0.9632	0.0540926	0.436
amp19	haplo151	1.01533	0.0219458	0.819
amp19	haplo152	0.939569	0.0899289	0.182
amp2	haplo10	0.895994	0.158439	1.13e-06
amp2	haplo11	1.16428	0.219436	0.00103
amp2	haplo12	1.35329	0.436469	0.137
amp2	haplo13	0.904955	0.144082	0.841
amp2	haplo14	0.93807	0.0922321	0.504
amp2	haplo15	1.30097	0.379582	0.233
amp2	haplo16	3.69375	1.88508	0.173
amp2	haplo17	1.26885	0.343521	3.98e-08
amp2	haplo9	1.01244	0.0178431	0.66
amp20	haplo153	1.00653	0.00939522	0.691
amp20	haplo154	0.936919	0.0940044	8.72e-10
amp20	haplo155	0.80621	0.310773	4.21e-10
amp20	haplo156	1.22467	0.29239	8.39e-32
amp20	haplo157	1.20957	0.274498	1.16e-27
amp20	haplo158	0.819082	0.287921	6.31e-09
amp20	haplo159	0.814956	0.295205	1.7e-09
amp20	haplo160	0.819899	0.286482	4.05e-08
amp21	haplo161	1.02128	0.0303769	0.856
amp21	haplo162	1.21128	0.276535	0.491
amp21	haplo163	0.857965	0.22101	0.418
amp21	haplo164	0.93184	0.101847	0.716
amp21	haplo165	1.09275	0.127966	0.792
amp21	haplo166	1.37138	0.455631	0.621
amp21	haplo167	0.848951	0.236247	0.632
amp22	haplo168	0.936147	0.0951936	0.00444
amp22	haplo169	1.10358	0.142193	2.32e-07
amp22	haplo170	1.05634	0.0790759	0.469
amp22	haplo171	0.527573	0.922557	0.102
amp22	haplo172	0.899623	0.152607	0.0137
amp22	haplo173	0.812622	0.299344	2.19e-06
amp22	haplo174	0.264999	1.91594	0.000104
amp22	haplo175	0.791497	0.337345	0.297
amp23	haplo176	0.968238	0.0465664	0.858
amp23	haplo177	0.980171	0.0288947	1
amp23	haplo178	0.969231	0.0450879	1
amp23	haplo179	0.842172	0.247813	0.656
amp23	haplo180	0.409055	1.28963	0.217
amp23	haplo181	0.433846	1.20474	0.167
amp23	haplo182	1.02164	0.0308837	1
amp23	haplo183	1.13679	0.184962	0.793
amp23	haplo184	0.872165	0.197327	0.797
amp23	haplo185	0.354965	1.49425	0.669
amp23	haplo186	0.855297	0.225503	0.691
amp23	haplo187	0.845329	0.242415	0.681
amp23	haplo188	3.12758	1.64505	3.13e-07
amp23	haplo189	0.632176	0.661602	0.525
amp24	haplo190	0.99693	0.00443535	0.963
amp24	haplo191	1.04517	0.0637334	0.315
amp24	haplo192	0.560284	0.83577	0.186
amp24	haplo193	0.640876	0.641882	0.448
amp24	haplo194	0.859872	0.217807	0.335
amp24	haplo195	0.873359	0.195352	0.465
amp24	haplo196	0.724442	0.465058	0.038
amp24	haplo197	1.03674	0.0520507	0.906
amp25	haplo198	0.96107	0.0572861	0.0405
amp25	haplo199	1.03082	0.0437957	0.349
amp25	haplo200	0.913064	0.131213	0.19
amp25	haplo201	1.71492	0.778142	1.94e-18
amp25	haplo202	1.24806	0.319685	0.399
amp25	haplo203	0.927621	0.108392	0.415
amp25	haplo204	0.93626	0.0950191	0.454
amp25	haplo205	3.01166	1.59056	1.1e-09
amp25	haplo206	0.551805	0.85777	0.0545
amp25	haplo207	1.03017	0.0428768	0.46
amp26	haplo208	0.997122	0.00415856	0.963
amp26	haplo209	1.08171	0.113317	0.749
amp26	haplo210	0.93989	0.0894368	0.855
amp26	haplo211	1.40922	0.494892	0.365
amp27	haplo212	0.98202	0.026176	0.137
amp27	haplo213	0.935829	0.0956833	0.19
amp27	haplo214	0.742029	0.430453	1.89e-07
amp27	haplo215	0.637355	0.649832	0.00213
amp27	haplo216	0.998712	0.00185948	0.988
amp27	haplo217	1.08816	0.121892	1.27e-08
amp27	haplo218	0.930525	0.103883	0.629
amp28	haplo219	0.981243	0.0273173	0.0814
amp28	haplo220	1.18946	0.250308	3.48e-21
amp28	haplo221	0.95162	0.0715419	0.256
amp28	haplo222	1.11672	0.159262	0.183
amp28	haplo223	1.23092	0.299731	0.167
amp28	haplo224	0.656243	0.607698	0.373
amp28	haplo225	0.865855	0.207803	3.8e-05
amp29	haplo226	0.977739	0.0324791	0.00452
amp29	haplo227	1.12163	0.165596	1.21e-11
amp29	haplo228	0.934682	0.097452	0.0557
amp29	haplo229	0.946308	0.0796177	0.149
amp29	haplo230	1.0018	0.00259573	0.996
amp29	haplo231	1.133	0.180151	8.15e-14
amp3	haplo18	0.984795	0.0221041	0.123
amp3	haplo19	0.905719	0.142865	0.0326
amp3	haplo20	1.11619	0.158581	3.31e-05
amp3	haplo21	0.865325	0.208686	0.000107
amp3	haplo22	0.905888	0.142596	0.029
amp3	haplo23	1.09213	0.127149	0.476
amp3	haplo24	0.92775	0.108191	0.135
amp3	haplo25	1.11577	0.158038	1.84e-12
amp30	haplo232	1.00684	0.00983054	0.818
amp30	haplo233	0.889422	0.169061	0.122
amp30	haplo234	0.31902	1.64828	0.0388
amp30	haplo235	0.879777	0.18479	0.0812
amp30	haplo236	0.897616	0.15583	0.182
amp30	haplo237	1.07572	0.105298	0.111
amp31	haplo238	1.00387	0.00557797	0.959
amp31	haplo239	1.0816	0.113163	0.639
amp31	haplo240	0.880996	0.182793	0.0472
amp31	haplo241	1.05787	0.0811607	0.691
amp31	haplo242	1.39998	0.485406	0.11
amp31	haplo243	1.76639	0.820805	0.269
amp31	haplo244	0.40492	1.30429	0.134
amp31	haplo245	1.14288	0.19267	0.381
amp31	haplo246	1.05934	0.0831617	0.688
amp32	haplo247	1.03241	0.0460176	0.139
amp32	haplo248	0.984169	0.0230215	0.852
amp32	haplo249	0.914238	0.129358	0.0743
amp32	haplo250	0.470695	1.08714	6.55e-22
amp32	haplo251	0.924688	0.112961	0.575
amp32	haplo252	0.749328	0.416332	0.139
amp33	haplo253	0.946318	0.0796024	0.444
amp33	haplo254	1.20028	0.263373	0.0756
amp33	haplo255	1.04435	0.0625986	1
amp33	haplo256	2.60541	1.38151	0.0974
amp34	haplo257	0.976446	0.0343882	0.17
amp34	haplo258	1.07857	0.109114	0.852
amp34	haplo259	0.976877	0.0337513	0.691
amp34	haplo260	1.15299	0.205377	9.6e-08
amp35	haplo261	1.00072	0.00104428	0.988
amp35	haplo262	0.704814	0.504686	3e-05
amp35	haplo263	1.08085	0.112172	0.135
amp35	haplo264	1.00001	1.14e-05	1
amp36	haplo265	0.969149	0.0452092	0.558
amp36	haplo266	1.01906	0.0272412	0.681
amp36	haplo267	0.942672	0.0851723	0.767
amp36	haplo268	0.952891	0.0696174	0.747
amp36	haplo269	1.07901	0.109712	0.65
amp37	haplo270	0.987894	0.0175712	0.439
amp37	haplo271	0.971261	0.0420694	0.446
amp37	haplo272	1.04905	0.0690804	0.87
amp37	haplo273	0.993891	0.00884025	0.972
amp37	haplo274	1.00477	0.00686074	0.965
amp37	haplo275	0.992055	0.0115081	0.909
amp37	haplo276	0.662977	0.592969	0.114
amp37	haplo277	0.90925	0.137251	0.476
amp37	haplo278	1.10014	0.137689	3e-05
amp38	haplo279	1.00992	0.0142452	0.9
amp38	haplo280	0.953954	0.0680083	0.729
amp38	haplo281	0.422356	1.24347	0.17
amp39	haplo282	0.978459	0.0314172	0.507
amp39	haplo283	0.911254	0.134075	0.48
amp39	haplo284	1.16861	0.224792	0.000604
amp39	haplo285	0.860788	0.216269	0.21
amp4	haplo26	1.13465	0.18225	3.11e-31
amp4	haplo27	0.858424	0.220238	1.66e-44
amp4	haplo28	1.03105	0.0441076	0.24
amp4	haplo29	1.1791	0.237685	1.99e-05
amp40	haplo286	0.971888	0.0411387	0.57
amp40	haplo287	1.27862	0.354585	0.0571
amp40	haplo288	0.347342	1.52557	0.0411
amp40	haplo289	0.922793	0.115922	0.403
amp40	haplo290	0.26203	1.9322	0.151
amp40	haplo291	1.31727	0.397557	0.0315
amp40	haplo292	1.33237	0.413998	0.024
amp41	haplo293	0.783553	0.351898	0.000121
amp41	haplo294	1.05995	0.0840006	0.291
amp41	haplo295	0.742872	0.428814	0.411
amp41	haplo296	1.29947	0.377927	0.133
amp41	haplo297	1.08071	0.111975	0.755
amp41	haplo298	1.0714	0.0995021	0.724
amp41	haplo299	1.07821	0.108633	0.735
amp41	haplo300	1.06151	0.0861199	0.919
amp41	haplo301	1.30822	0.387609	0.416
amp42	haplo302	0.99588	0.00595582	0.909
amp42	haplo303	1.71962	0.782088	0.081
amp42	haplo304	1.04537	0.0640149	0.604
amp42	haplo305	0.673229	0.570832	0.454
amp43	haplo306	0.996988	0.00435245	0.924
amp43	haplo307	1.02224	0.0317402	0.621
amp43	haplo308	0.986483	0.0196333	0.889
amp43	haplo309	0.604949	0.725115	0.156
amp43	haplo310	1.12243	0.166627	0.751
amp43	haplo311	0.947026	0.0785238	1
amp44	haplo312	0.984296	0.0228362	0.751
amp44	haplo313	0.97674	0.0339528	0.851
amp44	haplo314	1.07355	0.102387	0.592
amp44	haplo315	1.0121	0.0173576	0.963
amp44	haplo316	1.05954	0.083444	0.681
amp44	haplo317	0.453489	1.14086	0.144
amp44	haplo318	1.11395	0.155684	0.525
amp44	haplo319	0.545936	0.873196	0.428
amp44	haplo320	0.986994	0.0188861	0.944
amp44	haplo321	1.04314	0.0609301	0.888
amp44	haplo322	1.11539	0.157548	0.539
amp45	haplo323	0.988692	0.0164073	0.688
amp45	haplo324	0.688426	0.538626	2.72e-09
amp45	haplo325	1.18688	0.247172	0.0481
amp45	haplo326	1.16774	0.223717	0.0024
amp45	haplo327	1.4698	0.555623	0.251
amp45	haplo328	1.08792	0.121571	0.22
amp45	haplo329	1.29872	0.377085	0.514
amp45	haplo330	1.00059	0.000848675	1
amp46	haplo331	0.888916	0.169881	2.1e-14
amp46	haplo332	1.0355	0.0503245	0.07
amp46	haplo333	1.11092	0.151753	3.29e-06
amp46	haplo334	1.16541	0.220837	0.0067
amp46	haplo335	1.08634	0.119471	0.0384
amp46	haplo336	1.07167	0.0998668	0.0779
amp46	haplo337	0.891586	0.165554	0.854
amp47	haplo338	0.985353	0.021287	0.189
amp47	haplo339	1.02472	0.0352262	0.166
amp47	haplo340	1.02463	0.0351064	0.166
amp47	haplo341	1.1653	0.220702	0.637
amp48	haplo342	0.995875	0.00596321	0.916
amp48	haplo343	2.08345	1.05897	0.0067
amp48	haplo344	1.4564	0.542405	0.344
amp49	haplo345	0.988965	0.0160088	0.84
amp49	haplo346	1.01854	0.0264961	0.671
amp49	haplo347	0.86356	0.211632	0.144
amp5	haplo30	1.11128	0.152224	5.62e-61
amp5	haplo31	0.847619	0.238512	4.51e-119
amp5	haplo32	1.00143	0.00206122	0.958
amp5	haplo33	0.957619	0.0624764	0.383
amp5	haplo34	0.952056	0.0708821	0.286
amp5	haplo35	0.930041	0.104633	0.0951
amp5	haplo36	1.21627	0.282464	8.03e-25
amp5	haplo37	0.907322	0.140314	0.0146
amp50	haplo348	0.991988	0.0116059	0.758
amp50	haplo349	0.659399	0.600776	0.0443
amp50	haplo350	1.08292	0.114923	0.155
amp50	haplo351	0.974051	0.0379306	0.682
amp50	haplo352	1.0758	0.10541	0.162
amp51	haplo353	1.06249	0.0874477	0.0274
amp51	haplo354	0.982884	0.0249072	0.729
amp51	haplo355	0.934944	0.0970479	0.0187
amp51	haplo356	1.05004	0.0704474	0.457
amp51	haplo357	1.05007	0.0704879	0.547
amp51	haplo358	0.906451	0.141699	0.266
amp51	haplo359	0.917314	0.124513	0.638
amp52	haplo360	0.975193	0.0362398	0.0013
amp52	haplo361	1.04409	0.0622506	0.0384
amp52	haplo362	1.17247	0.229547	4.47e-16
amp52	haplo363	1.14159	0.191045	1.82e-11
amp52	haplo364	0.954793	0.06674	0.0814
amp52	haplo365	1.06865	0.0957884	0.904
amp53	haplo366	0.998621	0.00199141	0.95
amp53	haplo367	1.07118	0.0991964	0.0323
amp53	haplo368	0.971956	0.041037	0.549
amp53	haplo369	1.01285	0.0184212	0.793
amp53	haplo370	0.942544	0.0853681	0.149
amp53	haplo371	0.989026	0.0159196	0.815
amp53	haplo372	1.14405	0.19415	0.503
amp53	haplo373	1.05823	0.0816516	0.794
amp54	haplo374	0.989349	0.0154487	0.724
amp54	haplo375	1.08604	0.119081	0.00252
amp54	haplo376	1.10654	0.146049	0.0574
amp54	haplo377	0.983723	0.0236756	0.544
amp54	haplo378	0.916841	0.125256	0.00116
amp54	haplo379	0.957456	0.0627219	0.743
amp54	haplo380	1.11203	0.153198	0.186
amp54	haplo381	0.907389	0.140207	0.303
amp54	haplo382	0.905051	0.143929	0.413
amp54	haplo383	1.60005	0.678115	0.712
amp54	haplo384	0.88459	0.17692	0.269
amp54	haplo385	1.08552	0.118391	0.0413
amp54	haplo386	0.99707	0.00423332	0.97
amp54	haplo387	0.573041	0.803291	0.00754
amp54	haplo388	1.22794	0.296245	0.186
amp54	haplo389	1.34489	0.427489	0.428
amp55	haplo390	0.988407	0.0168226	0.07
amp55	haplo391	0.899636	0.152586	0.000519
amp55	haplo392	0.98728	0.0184687	0.894
amp55	haplo393	0.916492	0.125806	0.00555
amp55	haplo394	0.918833	0.122125	0.00808
amp55	haplo395	1.08068	0.111935	2.17e-20
amp55	haplo396	0.793291	0.334077	0.000525
amp55	haplo397	0.887225	0.172628	4.75e-05
amp56	haplo398	1.01705	0.0243928	0.735
amp56	haplo399	0.987806	0.0177005	0.797
amp56	haplo400	1.12855	0.174476	0.531
amp56	haplo401	0.867958	0.204303	0.145
amp56	haplo402	1.53634	0.619497	0.0087
amp56	haplo403	1.04589	0.0647288	0.615
amp56	haplo404	1.35814	0.441633	0.0564
amp56	haplo405	0.950312	0.0735261	0.546
amp56	haplo406	0.916534	0.12574	0.25
amp56	haplo407	1.09456	0.130356	0.681
amp57	haplo408	0.991738	0.011969	0.903
amp57	haplo409	0.564615	0.824661	0.00235
amp57	haplo410	1.08421	0.116646	0.289
amp57	haplo411	1.12794	0.173693	0.18
amp57	haplo412	0.812026	0.300401	0.127
amp57	haplo413	0.956313	0.0644447	0.809
amp58	haplo414	1.069	0.0962621	0.000353
amp58	haplo415	0.924894	0.11264	2.11e-06
amp58	haplo416	1.03995	0.0565128	0.419
amp58	haplo417	1.11156	0.152591	0.00551
amp58	haplo418	1.21579	0.281897	0.0198
amp58	haplo419	0.625446	0.677044	2.51e-16
amp58	haplo420	1.25868	0.331915	0.127
amp58	haplo421	0.850804	0.233101	0.037
amp58	haplo422	0.804433	0.313956	0.00541
amp58	haplo423	1.30253	0.381318	3.88e-10
amp59	haplo424	0.984115	0.0231015	0.827
amp59	haplo425	0.974365	0.0374662	0.956
amp59	haplo426	0.901749	0.149202	0.411
amp59	haplo427	1.01909	0.0272851	0.96
amp59	haplo428	1.20459	0.268539	0.295
amp59	haplo429	1.24905	0.320829	0.192
amp59	haplo430	1.05402	0.0759062	1
amp59	haplo431	1.06541	0.0914103	0.793
amp6	haplo38	1.10764	0.147495	1.12e-25
amp6	haplo39	0.870137	0.200685	1.87e-39
amp6	haplo40	0.696244	0.522335	0.0353
amp60	haplo432	0.996215	0.0054709	0.835
amp60	haplo433	0.975416	0.03591	0.411
amp60	haplo434	1.53508	0.618315	3.82e-05
amp60	haplo435	1.16741	0.22331	0.13
amp60	haplo436	0.991095	0.0129044	0.822
amp60	haplo437	0.986407	0.0197455	0.818
amp60	haplo438	1.08601	0.11904	0.00253
amp60	haplo439	0.91897	0.12191	0.045
amp61	haplo440	0.985829	0.020591	0.315
amp61	haplo441	1.03876	0.0548561	0.17
amp61	haplo442	1.14468	0.194938	0.00714
amp61	haplo443	0.850564	0.233508	0.428
amp61	haplo444	1.05391	0.0757521	0.428
amp61	haplo445	0.982355	0.0256841	0.622
amp61	haplo446	0.967281	0.0479926	0.629
amp61	haplo447	1.05395	0.0758074	0.0951
amp61	haplo448	0.992329	0.01111	0.974
amp62	haplo449	0.978991	0.0306331	0.105
amp62	haplo450	1.06048	0.0847129	0.0234
amp62	haplo451	0.864833	0.209506	0.0067
amp62	haplo452	1.00683	0.00982591	0.957
amp62	haplo453	1.03413	0.0484175	0.344
amp62	haplo454	1.13938	0.188252	0.42
amp62	haplo455	1.08111	0.112507	0.00808
amp62	haplo456	1.00655	0.0094144	0.963
amp62	haplo457	1.04683	0.0660297	0.763
amp62	haplo458	1.16222	0.216889	0.0273
amp63	haplo459	0.989836	0.014738	0.371
amp63	haplo460	1.06654	0.0929435	0.534
amp63	haplo461	1.33012	0.411556	0.000927
amp63	haplo462	1.28735	0.364401	0.0756
amp63	haplo463	0.958747	0.0607778	0.0602
amp63	haplo464	1.10857	0.1487	9.47e-08
amp64	haplo465	0.98571	0.0207647	0.559
amp64	haplo466	0.597505	0.742977	0.023
amp64	haplo467	1.09877	0.135883	0.0133
amp64	haplo468	1.44169	0.527761	0.137
amp65	haplo469	0.97728	0.0331568	0.268
amp65	haplo470	0.440778	1.18187	0.00214
amp65	haplo471	1.1411	0.190422	0.000327
amp65	haplo472	1.45489	0.540915	0.0779
amp65	haplo473	1.10655	0.146075	0.0974
amp66	haplo474	0.977549	0.032759	0.295
amp66	haplo475	1.24439	0.315439	0.162
amp66	haplo476	0.932683	0.100541	0.637
amp66	haplo477	1.02781	0.0395667	0.209
amp66	haplo478	0.915822	0.126861	0.413
amp67	haplo479	1.14203	0.191596	0.402
amp67	haplo480	2.74064	1.45451	0.349
amp67	haplo481	0.966815	0.0486888	0.855
amp67	haplo482	0.946035	0.0800348	0.731
amp67	haplo483	1.04753	0.0669905	0.815
amp67	haplo484	1.44913	0.535189	0.82
amp67	haplo485	0.979244	0.0302599	0.905
amp67	haplo486	1.04797	0.0675944	0.81
amp67	haplo487	0.915317	0.127657	0.541
amp67	haplo488	0.904198	0.14529	0.471
amp67	haplo489	0.942229	0.0858498	0.718
amp67	haplo490	1.17237	0.229424	0.274
amp67	haplo491	0.936546	0.0945775	0.691
amp67	haplo492	1.04424	0.0624555	0.815
amp68	haplo493	1.02386	0.0340242	0.724
amp68	haplo494	0.982315	0.0257428	0.979
amp68	haplo495	1.49706	0.582136	0.0602
amp68	haplo496	0.68677	0.542101	0.0701
amp68	haplo497	0.837839	0.255255	0.108
amp69	haplo498	1.01192	0.0170903	0.275
amp69	haplo499	0.962597	0.0549964	0.00603
amp69	haplo500	1.08279	0.114755	0.209
amp69	haplo501	0.933075	0.0999347	0.539
amp69	haplo502	0.994621	0.00778067	0.906
amp69	haplo503	0.945335	0.0811017	0.718
amp7	haplo41	1.08685	0.120147	3.34e-09
amp7	haplo42	0.902593	0.147853	8.81e-07
amp7	haplo43	0.912461	0.132164	0.0736
amp7	haplo44	0.741885	0.430733	1.35e-19
amp7	haplo45	0.969271	0.045028	0.824
amp7	haplo46	0.947252	0.0781796	0.376
amp7	haplo47	0.93858	0.0914489	0.591
amp7	haplo48	0.861259	0.215482	0.14
amp70	haplo504	1.01016	0.0145815	0.49
amp70	haplo505	1.08834	0.122124	0.419
amp70	haplo506	0.890608	0.167137	8.21e-08
amp70	haplo507	1.41078	0.496491	0.251
amp70	haplo508	1.11994	0.163415	0.000518
amp70	haplo509	0.642398	0.638461	8.84e-11
amp70	haplo510	1.04937	0.0695205	0.22
amp71	haplo511	0.975053	0.036448	0.44
amp71	haplo512	0.21096	2.24496	0.000218
amp71	haplo513	2.23458	1.16	0.00497
amp71	haplo514	1.03679	0.0521216	0.747
amp71	haplo515	0.818995	0.288074	0.0816
amp71	haplo516	1.33381	0.415555	0.00027
amp71	haplo517	0.824857	0.277785	0.107
amp71	haplo518	1.06208	0.086894	0.709
amp71	haplo519	1.10957	0.150007	0.256
amp71	haplo520	1.14091	0.190186	0.14
amp72	haplo521	0.968778	0.0457619	0.133
amp72	haplo522	1.25307	0.325468	3.92e-06
amp72	haplo523	1.04377	0.0617996	0.516
amp72	haplo524	1.12458	0.169391	0.0303
amp72	haplo525	1.50376	0.588571	0.12
amp73	haplo526	0.986786	0.0191904	0.0371
amp73	haplo527	1.13191	0.178756	0.196
amp73	haplo528	1.07142	0.0995213	1.48e-06
amp73	haplo529	1.0804	0.11157	5.23e-08
amp74	haplo530	0.986485	0.0196305	0.652
amp74	haplo531	1.08132	0.112794	0.249
amp74	haplo532	1.08962	0.123822	0.183
amp75	haplo533	0.931849	0.101833	0.471
amp75	haplo534	1.3068	0.38604	0.513
amp75	haplo535	1.53531	0.618533	0.0179
amp75	haplo536	0.864888	0.209415	0.579
amp75	haplo537	1.27393	0.349282	0.322
amp75	haplo538	0.946305	0.0796233	0.866
amp76	haplo540	0.970579	0.0430819	0.375
amp76	haplo541	0.479652	1.05994	0.137
amp76	haplo542	1.0652	0.0911254	0.924
amp76	haplo543	1.19495	0.256948	0.00676
amp76	haplo544	0.963134	0.0541915	0.676
amp76	haplo545	0.913222	0.130963	0.197
amp76	haplo546	1.07454	0.103722	0.356
amp76	haplo547	1.17449	0.232032	0.0171
amp76	haplo548	0.713628	0.486755	0.427
amp77	haplo549	0.985959	0.0203999	0.607
amp77	haplo550	1.61379	0.690456	0.438
amp77	haplo551	0.929941	0.104788	0.291
amp77	haplo552	1.12545	0.170501	0.00313
amp78	haplo553	0.992613	0.0106966	0.682
amp78	haplo554	0.969127	0.0452419	0.596
amp78	haplo555	1.02869	0.0408147	0.416
amp78	haplo556	0.963063	0.0542984	0.476
amp78	haplo557	1.056	0.0786046	0.0756
amp79	haplo558	0.942782	0.0850039	1.18e-05
amp79	haplo559	0.802621	0.31721	0.00097
amp79	haplo560	1.16574	0.221245	1.14e-19
amp79	haplo561	0.915262	0.127743	0.228
amp79	haplo562	1.20653	0.270864	0.25
amp79	haplo563	0.694229	0.526516	0.137
amp79	haplo564	0.725642	0.462669	0.0203
amp8	haplo49	0.976812	0.0338474	0.176
amp8	haplo50	1.06994	0.0975249	0.12
amp8	haplo51	1.08895	0.12294	0.273
amp8	haplo52	1.05188	0.0729742	0.969
amp8	haplo53	0.892858	0.163497	0.574
amp8	haplo54	1.15679	0.210123	0.000153
amp8	haplo55	1.08521	0.11797	0.957
amp8	haplo56	1.008	0.011491	0.965
amp8	haplo57	1.05171	0.0727403	0.573
amp80	haplo565	1.01959	0.0279866	0.449
amp80	haplo566	0.891091	0.166355	0.035
amp80	haplo567	0.759275	0.397305	0.000847
amp80	haplo568	0.942191	0.0859083	0.632
amp80	haplo569	1.06579	0.0919173	0.85
amp81	haplo570	0.966049	0.0498318	2.12e-08
amp81	haplo571	0.87563	0.191607	2.11e-06
amp81	haplo572	1.11906	0.162292	4.65e-38
amp81	haplo573	1.03303	0.0468878	0.656
amp81	haplo574	1.07163	0.0998025	0.688
amp81	haplo575	1.04934	0.0694855	0.729
amp81	haplo576	1.18117	0.24022	0.177
amp82	haplo577	0.998016	0.00286457	0.946
amp82	haplo578	0.789254	0.341438	0.0877
amp82	haplo579	1.06062	0.0849125	0.017
amp82	haplo580	1.285	0.36177	0.0034
amp82	haplo581	0.867903	0.204394	0.000188
amp82	haplo582	0.842789	0.246756	0.176
amp82	haplo583	0.940434	0.0886015	0.365
amp83	haplo584	1.00637	0.00916015	0.727
amp83	haplo585	0.842608	0.247066	0.432
amp83	haplo586	1.33466	0.416477	0.295
amp83	haplo587	0.80799	0.307591	1.06e-05
amp84	haplo588	0.97461	0.0371035	0.0115
amp84	haplo589	1.11704	0.159683	1.82e-14
amp84	haplo590	0.815672	0.29394	0.00384
amp84	haplo591	0.926681	0.109855	0.447
amp85	haplo592	1.01576	0.0225579	0.201
amp85	haplo593	0.686122	0.543463	0.0336
amp85	haplo594	0.77682	0.364347	1.54e-33
amp85	haplo595	1.13016	0.176533	0.479
amp85	haplo596	1.0202	0.0288546	0.986
amp85	haplo597	1.02125	0.0303387	0.0747
amp85	haplo598	0.893893	0.161825	0.724
amp86	haplo599	0.991903	0.0117293	1
amp86	haplo600	0.991903	0.0117293	1
amp86	haplo601	0.753846	0.407658	1
amp87	haplo604	0.768274	0.380307	0.243
amp87	haplo605	2.24781	1.16852	0.112
amp87	haplo606	1.30832	0.387715	0.735
amp87	haplo607	0.633058	0.659591	1
amp87	haplo609	0.633058	0.659591	1
amp87	haplo613	4.50814	2.17253	0.0056
amp88	haplo615	0.999637	0.000523216	1
amp88	haplo616	0.911186	0.134183	4.87e-07
amp88	haplo617	0.980005	0.0291382	0.691
amp88	haplo618	1.25961	0.332981	3.61e-06
amp88	haplo619	0.93013	0.104495	0.182
amp88	haplo620	1.06356	0.0889079	0.0545
amp88	haplo621	1.07293	0.101552	0.0265
amp88	haplo622	1.06387	0.0893257	0.0574
amp89	haplo623	0.998031	0.00284305	0.956
amp89	haplo624	0.849266	0.235712	0.729
amp89	haplo625	1.17539	0.23314	0.167
amp9	haplo58	1.05475	0.0769019	0.598
amp9	haplo59	0.740951	0.432549	0.454
amp9	haplo60	0.442793	1.17529	0.0258
amp9	haplo62	0.34908	1.51837	1
amp9	haplo63	0.34908	1.51837	1
amp9	haplo64	0.598754	0.739965	0.166
amp90	haplo626	0.997239	0.00398893	0.926
amp90	haplo627	0.825322	0.276972	1.6e-18
amp90	haplo628	0.777864	0.36241	2.09e-22
amp90	haplo629	1.05516	0.0774598	0.229
amp90	haplo630	1.09357	0.129041	0.00528
amp90	haplo631	0.750774	0.41355	0.029
amp90	haplo632	1.25723	0.330247	6.14e-21
amp90	haplo633	0.825747	0.276228	0.0024
amp90	haplo634	1.2416	0.312206	1.48e-15
amp91	haplo635	1.17031	0.226891	2.69e-26
amp91	haplo636	0.642911	0.637309	1.97e-107
amp91	haplo637	0.906663	0.141362	0.0619
amp91	haplo638	0.867322	0.20536	0.0574
amp91	haplo639	0.833144	0.263362	0.00898
amp91	haplo640	1.15385	0.206451	1.61e-05
amp92	haplo641	0.997652	0.00339143	0.956
amp92	haplo642	0.892525	0.164036	0.151
amp92	haplo643	0.998484	0.00218858	1
amp92	haplo644	0.547087	0.870158	0.0274
amp92	haplo645	1.04041	0.0571556	0.308
amp93	haplo646	0.959319	0.0599181	0.191
amp93	haplo647	1.99211	0.994296	7.77e-08
amp93	haplo648	0.968676	0.0459135	0.835
amp93	haplo649	0.630275	0.665947	0.534
amp93	haplo650	0.864846	0.209485	0.193
amp93	haplo651	1.31307	0.392944	3.02e-06
amp94	haplo652	0.989684	0.0149606	0.838
amp94	haplo653	0.830645	0.267696	0.186
amp94	haplo654	1.01843	0.0263446	0.691
amp95	haplo655	0.973192	0.0392039	0.0921
amp95	haplo656	0.921589	0.117805	0.0388
amp95	haplo657	1.13047	0.176921	0.000323
amp95	haplo658	1.22553	0.293411	0.168
amp95	haplo659	1.202	0.265438	8.17e-09
amp95	haplo660	0.926332	0.110399	0.729
amp95	haplo661	0.991562	0.0122253	0.916
amp96	haplo662	0.986728	0.0192756	0.544
amp96	haplo663	1.13609	0.184076	0.000161
amp96	haplo664	0.663145	0.592605	0.000695
amp97	haplo665	1.00026	0.000369499	1
amp97	haplo666	0.731572	0.450927	0.229
amp98	haplo667	1.05456	0.0766364	2.32e-16
amp98	haplo668	0.812636	0.299319	7.02e-50
amp98	haplo669	0.776883	0.364231	4.72e-58
amp98	haplo670	0.948343	0.0765186	0.0778
amp98	haplo671	1.13861	0.187279	0.428
amp98	haplo672	0.751459	0.412234	7.49e-08
amp99	haplo673	1.03729	0.052818	0.108
amp99	haplo674	0.854564	0.226739	6.01e-05
amp99	haplo675	0.714313	0.485372	6.04e-05
amp99	haplo676	0.936006	0.0954108	0.544
amp99	haplo677	1.21706	0.283395	0.481
amp99	haplo678	0.968326	0.0464348	0.789
