# Supplementary material for: Transversions have larger regulatory effects than transitions
Source: BMC Genomics. 2017 May 19;18:394. doi: 10.1186/s12864-017-3785-4 (PMC5438547; doi:10.1186/s12864-017-3785-4)
Supplement: Supplementary file 5 — Custom Amplicon Coordinates (BED format). (XLSX 12 kb) [file 12864_2017_3785_MOESM5_ESM.xlsx]

## Sheet: Supplementary_Data_2-Custom_amp
chr3	156781770	156782197
chr3	156782856	156783255
chr3	156783184	156783584
chr3	156784218	156784617
chr3	156784488	156784887
chr3	156784816	156785219
chr3	156788292	156788720
chr3	156791509	156791912
chr3	156791843	156792246
chr3	156793824	156794268
chr3	156795053	156795453
chr3	156795337	156795737
chr3	156795661	156796060
chr3	156796296	156796720
chr3	156797488	156797888
chr3	156799170	156799569
chr3	156799440	156799839
chr3	156799712	156800111
chr3	156799982	156800381
chr3	156800256	156800668
chr3	156800540	156800942
chr3	156800876	156801276
chr3	156805231	156805677
chr3	156806083	156806482
chr3	156806363	156806772
chr3	156806643	156807043
chr3	156806913	156807316
chr3	156807189	156807589
chr3	156807461	156807876
chr3	156807805	156808205
chr3	156811050	156811472
chr3	156812506	156812922
chr3	156815854	156816254
chr3	156816132	156816531
chr3	156816400	156816800
chr3	156816672	156817071
chr3	156817270	156817672
chr3	156818349	156818752
chr3	156818621	156819021
chr3	156818897	156819308
chr3	156819179	156819580
chr3	156819449	156819852
chr3	156819775	156820175
chr3	156821013	156821412
chr3	156821287	156821686
chr3	156821555	156821955
chr3	156821827	156822227
chr3	156822099	156822499
chr3	156822369	156822794
chr3	156822665	156823065
chr3	156822955	156823356
chr3	156823289	156823688
chr3	156825566	156825982
chr3	156827150	156827560
chr3	156827492	156827891
chr3	156828489	156828919
chr3	156829302	156829718
chr3	156830394	156830796
chr3	156831664	156832090
chr3	156832973	156833374
chr3	156833243	156833643
chr3	156833515	156833915
chr3	156833841	156834241
chr3	156837089	156837490
chr3	156837417	156837819
chr3	156838105	156838506
chr3	156838437	156838862
chr3	156839670	156840069
chr3	156839938	156840337
chr3	156840208	156840607
chr3	156840534	156840937
chr3	156841454	156841876
chr3	156842834	156843233
chr3	156843744	156844144
chr3	156845012	156845411
chr3	156845280	156845680
chr3	156845556	156845955
chr3	156845826	156846229
chr3	156846104	156846505
chr3	156846378	156846777
chr3	156846652	156847060
chr3	156846988	156847387
chr3	156847551	156847952
chr3	156847823	156848223
chr3	156848099	156848499
chr3	156848373	156848786
chr3	156848709	156849110
chr3	156849636	156850078
chr3	156850742	156851144
chr3	156852278	156852680
chr3	156852554	156852954
chr3	156852824	156853224
chr3	156853094	156853496
chr3	156853372	156853771
chr3	156853652	156854071
chr3	156853944	156854348
chr3	156854218	156854623
chr3	156854496	156854898
chr3	156854774	156855175
chr3	156855044	156855473
chr3	156855402	156855804
chr3	156863316	156863762
chr3	156864434	156864846
chr3	156865456	156865856
chr3	156865726	156866130
chr3	156866054	156866453
chr3	156866936	156867346
chr3	156867246	156867694
chr3	156867622	156868021
chr3	156867948	156868367
chr3	156869910	156870352
chr3	156870777	156871215
chr3	156874550	156874950
chr3	156874822	156875222
chr3	156875144	156875544
chr3	156876517	156876916
chr3	156876783	156877182
chr3	156877057	156877470
chr3	156877353	156877752
chr3	156877627	156878026
chr3	156877903	156878302
chr3	156878181	156878580
chr3	156878451	156878870
chr3	156878797	156879246
chr3	156884416	156884830
chr3	156888668	156889080
chr3	156891926	156892327
chr3	156892208	156892607
chr3	156892484	156892886
chr3	156893044	156893443
chr3	156893314	156893713
chr3	156893590	156893989
chr3	156893876	156894311
chr3	156894234	156894634
chr3	156898033	156898449
chr3	156900724	156901144
chr3	156908030	156908458
chr3	156917642	156918044
chr3	156919311	156919722
chr3	156922147	156922557
chr3	156924472	156924874
chr3	156926527	156926927
chr3	156944000	156944436
chr3	156948879	156949283
chr3	156956298	156956704
chr3	156956572	156956971
chr3	156956840	156957240
chr3	156957166	156957566
chr3	156958192	156958636
chr3	156965176	156965576
chr3	156966196	156966600
chr3	156966524	156966924
chr3	156973680	156974080
chr3	156974972	156975404
chr3	156978718	156979119
chr3	156979050	156979466
chr3	156980912	156981360
chr3	156991292	156991694
chr3	156992412	156992815
chr3	156998566	156998980
chr3	156999982	157000384
chr3	157000256	157000656
chr3	157000580	157000982
chr3	157003252	157003652
chr3	157003524	157003924
chr3	157003850	157004249
chr3	157008323	157008722
chr3	157008651	157009063
chr3	157012258	157012698
chr3	157015930	157016362
chr3	157017892	157018294
chr3	157029306	157029709
chr3	157029630	157030032
chr3	157035702	157036128
