# Supplementary material for: Transversions have larger regulatory effects than transitions
Source: BMC Genomics. 2017 May 19;18:394. doi: 10.1186/s12864-017-3785-4 (PMC5438547; doi:10.1186/s12864-017-3785-4)
Supplement: Supplementary file 6 — Custom Amplicon Probe Sequences (BED format). (XLSX 21 kb) [file 12864_2017_3785_MOESM6_ESM.xlsx]

## Sheet: Supplementary_Data_3-Custom_amp
Target Region ID	Species	Build ID	Chromosome	Start Position	End Position	ULSO Sequence	DLSO Sequence	DLSO Genomic Hits	Probe Strand	Labels
24835409	Homo sapiens	hg19	chr3	156898077	156898256	ATGGAGAGGTGGAGGAGGAAGTGTCTA	TGCTATGTAGCAATAGTAACTGCAACA	0	-
25306741	Homo sapiens	hg19	chr3	156827278	156827762	GGGAGACGATTCTGTCCACACCT	ATTTACTCCCTGTCTGGGTCCCTAACTGCT	0	-
25306741	Homo sapiens	hg19	chr3	156827278	156827762	CGGCTCCTTGCTGGGTTCTGACCTCA	CAACAGGTCATGATGGGGATTTAGTGTC	0	+
25370458	Homo sapiens	hg19	chr3	156828565	156828818	GTTCCCTACTAGTTTCTTGCTGACAGG	GAGCCATTAACCCCAAGGAGTACTTAA	0	-
25370526	Homo sapiens	hg19	chr3	156811094	156811165	TCAGTGTGGGAAGAAAATTTAAGAGGG	AGAAAGAGATTCTTTGCCCTTTGGTAT	0	-
25370510	Homo sapiens	hg19	chr3	156926563	156926711	GGGTGAACAGAGAAAGATTCCGTCTAA	TACTTCCACCTCTTCCTCCAACAGCC	0	-
25372072	Homo sapiens	hg19	chr3	156850800	156851050	TCCTCTTCTCAGAACTAGGATGAGGTC	CATATGCACTCATCTAATGTGATGCAA	0	-
25379964	Homo sapiens	hg19	chr3	156831700	156831850	CCTAACAGCTGTGTGACCTTGAAAAGT	AGGCACATAAAAACCCACTTAAAAAGA	0	-
25380476	Homo sapiens	hg19	chr3	156973720	156973870	ACATGTTGATGTCTTCCTTTTTAGGCA	GTGGGGGAAGAAAATGTAAAGCAGTTAG	0	-
25380500	Homo sapiens	hg19	chr3	156991360	156991510	TAATAAAGAGTAAACATGGCATTCAGC	TTGGCTCAATGACCTTCCTTCCTTTGC	0	-
25594830	Homo sapiens	hg19	chr3	156908080	156908430	CAAGAGCAGAAGGATGACTTTGAGTTC	ATGCTAGCCTTATAGAGTGAGTTAGAG	0	-
25594864	Homo sapiens	hg19	chr3	157035760	157035990	CACCATGCCTGGCCTCTATTAATTTTC	TGAAGTCAAACACATAACACATGTGGA	0	-
25594794	Homo sapiens	hg19	chr3	156796340	156796510	CCCTAGTTCTTCTCTTTAATGCCACCT	CCTATGCATTTTGTTTAGCTGCAGGAT	0	-
25594796	Homo sapiens	hg19	chr3	156797520	156797770	CACTTTCGGGCAACTTTTAGGTTTCTT	GGCTTCACTTGGTATGTTGTGGTTCT	0	-
25594808	Homo sapiens	hg19	chr3	156830440	156830630	CTGGGAAAACTCTTAGCAGACATTTGG	TTCACCTTCCATGCCACCACCAAATAC	0	-
25594823	Homo sapiens	hg19	chr3	156864480	156864790	AGTTACAGCTTCTGAAGAGGAGATTCC	GCAAAGGCCCTGTTAGCAAATTAATGT	0	-
25594829	Homo sapiens	hg19	chr3	156888720	156888970	CAGCTGGTTCTCTTTTGTGTCAAGATG	AAATGGTCTTCCACACTTATCCTTCTG	0	-
25594833	Homo sapiens	hg19	chr3	156924520	156924730	AGCCTGTATCTAGGGAAACTAGACACA	CTTGATTTCCCTCAGAACTTCTTTGAT	0	-
25594837	Homo sapiens	hg19	chr3	156944040	156944250	ATCCCATTGGCCAAAGGAGGTAACATG	GAATTTAACACAAGCTAGCCCTCTGGA	0	-
25594840	Homo sapiens	hg19	chr3	156958240	156958450	GCGTGTTAGAACACACTTGATTAAAGC	GAGAAAAAGATCAAGCTTCTCATGGCA	0	-
25594841	Homo sapiens	hg19	chr3	156965220	156965530	TCTGCCTAATTTGAAGGGGTAGAAAGG	TGCAGGATATCAGTTTCAGAAAAACAG	0	-
25594846	Homo sapiens	hg19	chr3	156980940	156981110	GCATAGGTTCACACTAAAGCATGTTTA	GGGCCCCTTTTAAATGAAAGAAATGTG	0	-
25594851	Homo sapiens	hg19	chr3	156998600	156998790	TCTTCTCTCCCTCTTAAACCTCTCCAC	TCGAATTTGTTTTGAAATGCAACTTGA	0	-
25594858	Homo sapiens	hg19	chr3	157015960	157016170	CACCACACACTCTAGTGCTAGTTTCAT	TAGCAGAGCACCTGGAACAGAGTAAG	0	-
26160696	Homo sapiens	hg19	chr3	156782980	156783356	TGAGGGGCCCACCCAGAGAAGCCCTG	ATGTGGTGGGGCCACTGTAACTCTTTC	0	-
26160696	Homo sapiens	hg19	chr3	156782980	156783356	CCTAAGGAGGAGAATATCTGTCCTGG	GGCACTTACATTCTTCTGACCTTTCAC	0	+
25370742	Homo sapiens	hg19	chr3	156884454	156884742	GGTCAGACTCCCTCACTTTAAAGATGA	GCTGGTCACCTTAACATTTGTCTTTCT	0	-
26160998	Homo sapiens	hg19	chr3	156812552	156812858	CCTATAATCCCTGCTTTCCCATTTCCT	TAGTATCCCAGCTTGTCTCTGAGCCAT	0	-
25370734	Homo sapiens	hg19	chr3	156838229	156838689	TACAAGGTTCAGTCTGTCAAACAGGG	TTCCCACGGGCTGATAACCCTGAACG	0	-
25370734	Homo sapiens	hg19	chr3	156838229	156838689	ACCATGGCCCTCTTATCTGCTCCT	AAATTTAGAAAGGCAATGGTAATTCTTTTT	0	+
26164627	Homo sapiens	hg19	chr3	156805273	156805456	AGTCCTCTAAGAAGTCTGGAAAAGGAG	ATTCAAAGTTGTGGAGGAACATTCCTA	0	-
26161009	Homo sapiens	hg19	chr3	156900760	156900947	CTGGAAGATCATCTACTTGGATGCTGA	TATGAGGGTGGTAGTGCATGCCCATAAT	0	-
26161011	Homo sapiens	hg19	chr3	156919439	156919846	TTCATGTTGCACAGAAATGGATTGAAAAG	CTTCTGGTATTTATCTTAGGGTGATATACC	0	+
26161012	Homo sapiens	hg19	chr3	156922189	156922485	ATGGTTTCTGCCAATGAATTTTGCTAC	CCTAGATTCTGTCTTTTAGTCAGTAAAAC	0	-
26161014	Homo sapiens	hg19	chr3	156948935	156949237	CATGCCCAGAGAAAAGAGCATGGAAAA	CCATCTGTAAAGCATTTGCTGTGATCA	0	-
25390885	Homo sapiens	hg19	chr3	156966324	156966828	TTTCATGCAGCCAGTTAAGGGAGGCATTC	TCAGAATATTCTCCATTTATTCAGGTTTTT	0	-
25390885	Homo sapiens	hg19	chr3	156966324	156966828	AACTGGTTTATTTTTAGCCTGGGGAAAC	TGGAGAGCTCTGCAGGTAGAATGGT	0	+
25390890	Homo sapiens	hg19	chr3	157008451	157008940	TGACTCATGCTGTCATTTGTCAGTGA	CTCTAAGTAGAATCATCACTTTCATGGAGA	0	-
25390890	Homo sapiens	hg19	chr3	157008451	157008940	GTCTAAGCCAGGCAGCATAGAAAGAT	TATGTTTGTATAGTTATTTTCAGTGCACA	0	+
26161021	Homo sapiens	hg19	chr3	157029432	157029900	CAGTATTAAAAATAAAGGAAATGCCACAAT	ACTTTGATATCTGCAATGTACATTATGTG	0	-
26161021	Homo sapiens	hg19	chr3	157029432	157029900	AAATTTGAATGAAATGTACAAAGAATTCCA	TTGCTCAGTAAGCATCCAATACTTATTAC	0	+
26161017	Homo sapiens	hg19	chr3	156992520	156992970	AAGTAACTAGGACTACAAGTGCATGCC	GCTTGTTCTCGTGACAGTCTGGAA	0	+
26161002	Homo sapiens	hg19	chr3	156837219	156837590	CAAATGAACAATTCAAACTGGCTTGGTT	CACCTTCACATGCTGTTCTTCAAACATATA	0	-
26161002	Homo sapiens	hg19	chr3	156837219	156837590	GTGCTCCCCATCAACCAATCAGGACT	AATCAAGAAGAAAATGGGGTTCACAAATG	0	+
25390387	Homo sapiens	hg19	chr3	156799296	156801074	CTGTTGTGGCCTCTGTGATTTTATATGG	CAATCCCCACATGCCTTCAAAAGTCAT	0	-
25390387	Homo sapiens	hg19	chr3	156799296	156801074	AGCAAGACACCAGGTATCATTTCTTTCC	GGAGAATCGAGGCTCTGCCTCAGATGTT	0	+
25390387	Homo sapiens	hg19	chr3	156799296	156801074	GGTTTCTGATGAATAAACGAATGGCTATAG	ACTGAGACCCCAAAGGCGCACTCCCA	0	-
25390387	Homo sapiens	hg19	chr3	156799296	156801074	TCCTTCTTTGGGTCCTGCAAGCTGTAA	TTGTTCAGATGACTCAGGTAAATAAATGAG	0	+
25390387	Homo sapiens	hg19	chr3	156799296	156801074	CAGCAATGTGGAAACTGGGCTTCAAAA	TTTGCTCCTGCAGCACAGCACTGGCAT	0	-
25390387	Homo sapiens	hg19	chr3	156799296	156801074	AGCTCCCTTAGATGACGATCGGCATGAT	GCAGAGGTGAAGACACCTGCACAGT	0	+
25390387	Homo sapiens	hg19	chr3	156799296	156801074	TTTTCTACAAGTGTGGAAAGCTTTTCA	CCATGGCTGAGCATCCATCCTC	0	-
25390391	Homo sapiens	hg19	chr3	156821137	156823480	GCCTGAAGACACAAGCAGAAGAGA	TTCTGGGATGAAGGGATCCTTCCACTTC	0	-
25390391	Homo sapiens	hg19	chr3	156821137	156823480	AACAAAACAAAGAACATTAAAACCGAAACC	GTCTAGGGAAAGAGGTAAAATGATAAAAAG	0	+
25390391	Homo sapiens	hg19	chr3	156821137	156823480	AAAGGCTGAGGGACTGACAGGGAGTCA	CAGTGAAGTGGCAATTTTGGGACAAATT	0	-
25390391	Homo sapiens	hg19	chr3	156821137	156823480	GAAACAGGACCTCAATGACTTTGTGTG	GGAGTATCACTTTTTGGTTGGTGTTTC	0	+
25390391	Homo sapiens	hg19	chr3	156821137	156823480	TTGGACATGACTCATGACAGCTATTAT	AAAATTAGGAGAGGGTATCCAGGAACA	0	-
25390391	Homo sapiens	hg19	chr3	156821137	156823480	TGAATGAATCCATCTTAGTTTTCTTCCTTC	TTTTTACTACCTCAATCTCTTTTCTTCTCC	0	+
25390391	Homo sapiens	hg19	chr3	156821137	156823480	TAGCTGGTTCAAGGTTTCTGTTGGGGA	GATCTCTTCATGTCTGTTCTTGCCACA	0	-
25390391	Homo sapiens	hg19	chr3	156821137	156823480	AAAACAGTTGTTTGCTGACACAGTTCC	TGTCCAGACAGTTTCCCATCCC	0	+
25390391	Homo sapiens	hg19	chr3	156821137	156823480	TTCCATCTTGGGGTACAACAGGAAAG	CCCTATGGGCTGTTTCTGTTTTATGC	0	-
25390399	Homo sapiens	hg19	chr3	156852400	156855582	CTCCTTGGTGGTGGCAGTGGTGT	CTTGACCAGGCAACAAAGCAGTGCATT	0	+
25390399	Homo sapiens	hg19	chr3	156852400	156855582	GACTGTACTTATAAAGAGCAGAGCAAACT	GTAATCATTGCCTGTACAGCCTGTGT	0	-
25390399	Homo sapiens	hg19	chr3	156852400	156855582	CAAAGTGAAACAAGGTGGTTTTTGCCC	CCAGATAAGAGGGAAGGTTCTTTATTCTG	0	+
25390399	Homo sapiens	hg19	chr3	156852400	156855582	GAATTCATGAGTGCCACAAGTCATGAG	AGGAACCATTTTGTCATTTCAAGAACC	0	-
25390399	Homo sapiens	hg19	chr3	156852400	156855582	GGGTTTCCAGACAGCACTTGTTTTCT	GTGGGGTCCTGAATGGCCCCAG	0	+
25390399	Homo sapiens	hg19	chr3	156852400	156855582	CTGAAGTCAGTTAACAAGTATTTATGGAGT	AAGTGTGGGGGACAGCTTGCTGCTCTCC	0	-
25390399	Homo sapiens	hg19	chr3	156852400	156855582	AAGCTTTTAGCCACAGCAGGAGCT	AGGGTCAGCCTTTCTGCTTGCTAGGAATT	0	+
25390399	Homo sapiens	hg19	chr3	156852400	156855582	TTTCCTCCTTGGCCGAGGTGGTGAAAGA	GCAATTAAAACACATCACTCTATGCTGGC	0	-
25390399	Homo sapiens	hg19	chr3	156852400	156855582	AGGCTCAGAGAGGTTAAGCAATTCTG	AATTTCCCAGTAGCACACACGTGGCAA	0	+
25390399	Homo sapiens	hg19	chr3	156852400	156855582	CAACCCTTATTTATATAAGCACTATGTGCC	AGAGATCAACTCCAGTAACCCTGTGG	0	-
25390399	Homo sapiens	hg19	chr3	156852400	156855582	CTTACTAGCTGGGTGAAATCACCAACTC	AGGCGTTCAAGGAACCACAGATTGTA	0	+
25390399	Homo sapiens	hg19	chr3	156852400	156855582	AAGGCGGGCCATTCACGAAGTTAGG	ATAAGAACCTACGCCACTAGAGGTCA	0	-
25390401	Homo sapiens	hg19	chr3	156892050	156894462	TCAGCTCTTTCAGGCACTGTTTTGTC	TCTTCATCTTCTGGATAAACCTCGTAAC	0	+
25390401	Homo sapiens	hg19	chr3	156892050	156894462	CGGCCGGACCTGCAGGGGTTGC	GCGGTCCTGTAGTCCTAGCTACAT	0	-
25390401	Homo sapiens	hg19	chr3	156892050	156894462	TAAGTGACTGGAGGGGGCTGATCAGTTT	AGAGAGGATCCCTCCGCCAGCCACT	0	+
25390401	Homo sapiens	hg19	chr3	156892050	156894462	CTCTTCCTGGGTCTGAGGAAAAGTAAA	TGAAAGGCGGGGCATAAAAAGCAGTT	0	+
25390401	Homo sapiens	hg19	chr3	156892050	156894462	AGAGTGGAAGACAAGAAAAGAGGCCC	GCATTATACTTCCCAGCCTCCATATACAG	0	-
25390401	Homo sapiens	hg19	chr3	156892050	156894462	CCAAGAGAGGTGGAGTTGGGGCCACT	AGACATAAACTTCTTTTGGTAAAAGCTGCC	0	+
25390401	Homo sapiens	hg19	chr3	156892050	156894462	GTTATTTGGAATTTAGTTTTGCAACATTTT	ACAAGCCTTATGAAAAGACATTTTTAAAAT	0	-
25390401	Homo sapiens	hg19	chr3	156892050	156894462	AAAAACAGAAACAGGAGAAAAACCATCC	CTGGGAAGCTAAAACCCAGAAAGTTAC	0	+
26160999	Homo sapiens	hg19	chr3	156825620	156825910	GTCAAGAGAGCCTGTGATTTTACTGCA	GCTTCCGTCCCTAACAGTATTTTCACT	0	-
26161004	Homo sapiens	hg19	chr3	156841500	156841730	CCTAGGAGAGGATGCACTGATAAAGTC	GCCTAGGAGACCAACTGAATCAGAATC	0	-
26161010	Homo sapiens	hg19	chr3	156917694	156917914	GGGAGTCAGACATCAAAAGTTCTTCCA	CCAACTTTCCTATATAGGAAAGCCTCCA	0	-
25390866	Homo sapiens	hg19	chr3	156794891	156795823	GGCAAGCAGCATGAAATGTAGCC	CAGGCTGTGGGAAAACCTGATGAAAA	0	-
25390866	Homo sapiens	hg19	chr3	156794891	156795823	CACAAAGGTCATCCCCTTGGCA	CCAGCAAGTCATCATGTGCCCGTCAGA	0	+
25390866	Homo sapiens	hg19	chr3	156794891	156795823	AAAGCCCCTGGTTGAGAGCTACTGCTTT	TTTGCTGTCCTAGGGCCCGGACACTGCCCT	0	-
25390877	Homo sapiens	hg19	chr3	156867066	156868180	TCTCCATTAATGTGAAGACAGTCAAAA	CTTTTAGTATGAGGCAAATTATGAGAAATG	0	-
25390877	Homo sapiens	hg19	chr3	156867066	156868180	GCCAGTTTTCCAGCCCAAGTATACT	TGGAGTTCCATCCGGATTCAATCCCTT	0	+
25390877	Homo sapiens	hg19	chr3	156867066	156868180	TCGGTGGTTCCAATACAGATTTAGCA	ATTTTCTCCAGCCTCCAAGCCATGTA	0	-
25390877	Homo sapiens	hg19	chr3	156867066	156868180	GGCAACGGAATCTAAACCATAAGAACAG	ATAAGAATTTAATACTAGGACCATATGCGA	0	+
26161000	Homo sapiens	hg19	chr3	156829340	156829650	GCCAAAAGGATGTCAGCAAACATCATG	GCCCCCTTTTAAGAAATAACAAGTGAT	0	-
26161005	Homo sapiens	hg19	chr3	156847673	156849014	CAAAAGGCAATTCACTGTGCAAAGGG	GGGGTGCATAAACCCATGTGAAAATAAAA	0	-
26161005	Homo sapiens	hg19	chr3	156847673	156849014	TTTTATACCTTGTGTTTTGTTTGGTTTTG	GCTGAGCTGGGCAACAATATGAGGAGA	0	+
26161005	Homo sapiens	hg19	chr3	156847673	156849014	TCACAAAGGGCTCTTGCTTCTCACCGC	GGCAGAAGAGACCCTACATTCCAC	0	-
26161005	Homo sapiens	hg19	chr3	156847673	156849014	CCCTTTCCTGGCCCTTGAGTGGGGCAATAA	TTTTAATACTTTTTGATGGAGGAAATGGCG	0	+
26161005	Homo sapiens	hg19	chr3	156847673	156849014	AGCTCTAATTTGCCTCCAGACAACCG	TGATGAAAAGTAAAGGTATTCCAGTCTG	0	-
26161006	Homo sapiens	hg19	chr3	156849680	156849970	TCTCTAGATGTCCATGACCCTGCCTTC	CACATAGTAAAAGAAGTAAGGGGAGCC	0	-
26161007	Homo sapiens	hg19	chr3	156863360	156863710	CCAGAGAGCCCTCATCTCTAATTTGTT	GGCCCATTACAGCAATGAAAATGTTAT	0	-
26161015	Homo sapiens	hg19	chr3	156975020	156975230	CTCGTGGTAAAACAGTGGTTATGCTGA	CCACTTTCCTAAACATGCTTAAACCTTT	0	-
26161016	Homo sapiens	hg19	chr3	156978840	156979182	TACAGAGTGTGAAGGCTGTGGCCAAGAA	TCTAACAGCTTTAGTATTGACTTCAGAATA	0	-
26161016	Homo sapiens	hg19	chr3	156978840	156979182	GTGAAGATTTCGAAAGCCCGGG	ATTAACGTTATATTAATAGAGCAAGGTGC	0	+
26161018	Homo sapiens	hg19	chr3	157000060	157000708	AAAAACAACTTAGAGTTTTGGCACTCC	GACCCTGTCTCTAAATCTAAACTAATTAAC	0	-
26161018	Homo sapiens	hg19	chr3	157000060	157000708	GAACCCAAGAAGACCTTCTACTGATGA	AATCTCCATTCTCTCATTCATGTGGAA	0	+
26161018	Homo sapiens	hg19	chr3	157000060	157000708	AATATTGGAAATTTCAAGAGCAATCATTC	GCAGAACTTATTTCTGGAAAACCAAGCTAA	0	-
26161019	Homo sapiens	hg19	chr3	157012300	157012570	CTATATCCTGGGTCTCATCCCCATCTT	AGAGGCAACAGTTAGCTAAATATGCAT	0	-
26161020	Homo sapiens	hg19	chr3	157017940	157018230	GTTTTCTCAGTTTAGTTGAAATCCTGG	GAATAAATAGCACCTCTTTTTGTGCAA	0	-
25594892	Homo sapiens	hg19	chr3	156815980	156817510	AGGTGAGGTCCCACTGGAAACCT	GCAAGAGCTAACGTGACTAAAATTCACAT	0	-
25594892	Homo sapiens	hg19	chr3	156815980	156817510	TGTGGCTGGACATCCAGAAGGAGTCA	CCATCTACTGAAATGTGTCAACATTAAAAC	0	+
25594892	Homo sapiens	hg19	chr3	156815980	156817510	TACCCTGAAGTCAGACGTGGATTCACA	CAGTTGCCAAAGTCACAAGAGGTGATT	0	-
25594892	Homo sapiens	hg19	chr3	156815980	156817510	TGGGAAATGGTATCATTCCCACTTTGAC	GGAGCTGAGTGACTCTAATGTGAACT	0	+
25594892	Homo sapiens	hg19	chr3	156815980	156817510	AGGAACAACGTGTGAAATGAAAGACC	CACGTTGGTTGTCTGGGACGTGATTCAAA	0	+
25594893	Homo sapiens	hg19	chr3	156818465	156819891	CTTCTTATAAGGACACCAGTTATACTGTAT	GCCTACTTGTATTTTACATTCATACAAAGA	0	-
25594893	Homo sapiens	hg19	chr3	156818465	156819891	ATGCATATATGGACGCCTAGTACCTCAG	ATCATCTCAGAAGGCAGAGATTGCTTC	0	+
25594893	Homo sapiens	hg19	chr3	156818465	156819891	CACAGGGTTATAATGAGGATTAGATTACTT	GGTGACTTAAACAACAGAAATTTATTTTCT	0	-
25594893	Homo sapiens	hg19	chr3	156818465	156819891	TGAGTTACTTTAGACAAGGCAGCTGT	ATACAAGGATACTTTTAGTCAATGTGCTTG	0	+
25594893	Homo sapiens	hg19	chr3	156818465	156819891	CTCAACATATGAATTCTGGAGGACAAAATT	CCATTAGTATGTTTCATAACAGGATGCTGT	0	-
25594893	Homo sapiens	hg19	chr3	156818465	156819891	TTTGCAGCCTTGCCGTGAGGACCCAATA	AGGAGCCAACCCTGCCGACACCTTGAT	0	+
25594895	Homo sapiens	hg19	chr3	156833101	156834050	GCAGAGAGGTCTAACTTAACTTTGTACACA	CTCTCTCCTTGACATCTCTTGTTTGCTC	0	-
25594895	Homo sapiens	hg19	chr3	156833101	156834050	TGCCTCAAAATAGCTCTCTTCCTTTGG	GAAAAATGAATGAAACACTCATGCCCC	0	+
25594895	Homo sapiens	hg19	chr3	156833101	156834050	GTCAATTTTTGTCTGACCCCATCCTAA	CTGACTCCCTTGGTGTTCTTTTGCAAA	0	-
25594895	Homo sapiens	hg19	chr3	156833101	156834050	CTGGGAGAATGTTACAAATGGGTAATTG	AATGTGCTGTTAGAAAAATGCCTGGCC	0	+
25594897	Homo sapiens	hg19	chr3	156842960	156843970	TCAAAACCAAAAACAAGGGGTGTTATG	CCTATTGTGTACTATGTTCATTGCCTGG	0	+
25594897	Homo sapiens	hg19	chr3	156842960	156843970	AATTGAGGGCGAATATGATGATATTGT	CCTGCCTATGTCGAAGCATATCAGATTA	0	-
25594898	Homo sapiens	hg19	chr3	156845140	156847138	GGAAGCTGGAAAGTAAGGAAACAGATTC	TTAATTCTCTTTCATTGCCATCTTTTTAAG	0	-
25594898	Homo sapiens	hg19	chr3	156845140	156847138	GCTATAACAAATCACATAACAAAGCTTGGC	GATTGGGGAATGGACGTCTTTGG	0	+
25594898	Homo sapiens	hg19	chr3	156845140	156847138	CTTCAAATGCTTATTTTGCCAAAAGATAAA	AGATGAAAAGATTATTCTGGATTATCTGGA	0	-
25594898	Homo sapiens	hg19	chr3	156845140	156847138	GGGAAAGTACACAATCTGCCAGTACT	GGCCTTGGGCAATTGTGCCAGCCAGAAT	0	+
25594898	Homo sapiens	hg19	chr3	156845140	156847138	GTGATTTATCAGAGTAGCTGGGGAAAAA	ACCAGTGCCTTCCTCGTGCCTCT	0	-
25594898	Homo sapiens	hg19	chr3	156845140	156847138	GTCTCAGAACACTGGAGATGAAAGGA	GGGTTTGACTGTGTTTTCCCCAGA	0	+
25594898	Homo sapiens	hg19	chr3	156845140	156847138	ATTGGTGAGTGGAGGTGACAGTCTAGT	CCTGGTTTCCTGATTTATGGCTCAGAG	0	-
25594898	Homo sapiens	hg19	chr3	156845140	156847138	TTCCTTTTCTCGGTCTGGTTTCTCAG	TCTTTGCTAAGGACTGCTTATCCCCA	0	+
25594902	Homo sapiens	hg19	chr3	156876645	156879239	TATGAACTTTAACACCTAAATTAAAGTCCG	CTACCAGCTATGCTAGTACTATACTTTTTG	0	+
25594902	Homo sapiens	hg19	chr3	156876645	156879239	GGAGGCGGGTAAAAGGGATTTCTT	GTGAGTTTAATCTAACAATGGCTTTTGTG	0	-
25594902	Homo sapiens	hg19	chr3	156876645	156879239	TTCCTGGCGAGTGAGAAGTAGGTACAA	GCCGCGGCTGGGCCCCGAACGGGAAA	0	+
25594902	Homo sapiens	hg19	chr3	156876645	156879239	TCGCCTGTACTCGGAAGTTTCACTTA	CGGCGGCGGGAGGGGAAAGGGA	0	-
25594902	Homo sapiens	hg19	chr3	156876645	156879239	CCCAGGATGCGTAAGTCCGTCTCACT	GCTTCCGCCCTGACGTCACCAC	0	+
25594902	Homo sapiens	hg19	chr3	156876645	156879239	GAGGCTAAAGGAAGAGGCCGGA	TTTCGGGTTCCGGCTGCGTTGGGCTTG	0	-
25594902	Homo sapiens	hg19	chr3	156876645	156879239	TTGTGATAGCCACACGAATAACGGAG	GGAATGACCGCGAGAGTGGCTGCTTTCATA	0	+
25594902	Homo sapiens	hg19	chr3	156876645	156879239	TCCTTCCAACCTAGATTCTAGTAGTTTA	TCCACAGCCCTGTGTTCTTCAAATAC	0	-
25594902	Homo sapiens	hg19	chr3	156876645	156879239	TTTCCAGCGTTTCCTGAACCTTGAAG	TAAATGTCTACATTTCTCATCTACCCTTTC	0	+
25594903	Homo sapiens	hg19	chr3	156956420	156957328	CTAAAGGAATTGTAATCAGTAGGTCATCT	TTGGGGAAAGCGGAATGTGGGAAGA	0	-
25594903	Homo sapiens	hg19	chr3	156956420	156957328	AGATTGTTTCCATATTTTGCCTATTGTAA	GGTGATTAGATTTATATTTCCCTGGTGA	0	+
25594903	Homo sapiens	hg19	chr3	156956420	156957328	AGAGGATTTGTGGTGAGGGAACTTAGG	AATAGCAAGTGCTGGTGAGGATGTGGAGA	0	-
25594903	Homo sapiens	hg19	chr3	156956420	156957328	GGAAGTACTTGAACAAAGTCCCTTACTG	AGTGGATTACCAAGAACAAAGCATCAT	0	+
25594906	Homo sapiens	hg19	chr3	157003380	157004110	CTGCCCAAGGTCACAAAGATAAATTAACA	GCATCTTAAAGATTACCCATTGTGGCAAG	0	-
25594906	Homo sapiens	hg19	chr3	157003380	157004110	GTTTCCACTGGTTGGATTGAGCAAGT	TCTTCCTATTTCAATGCTTCACTTTTTAC	0	+
25594906	Homo sapiens	hg19	chr3	157003380	157004110	CATCCCCAGTTGTAATAATGCACAGAGT	CATAGCTGGTTATTCGCCTTCCACTT	0	-
26160996	Homo sapiens	hg19	chr3	156791635	156792029	TCCTGCAGGAACACAATCTGGTTG	TAGGTCCCTGAACTCCAGGTTAAAAACC	0	-
26160996	Homo sapiens	hg19	chr3	156791635	156792029	CAGTGGCTTTGCTTGAATCCCTTGTT	ATAATTCTTTATAGGACACAATATGTGGGG	0	+
26160992	Homo sapiens	hg19	chr3	156781820	156782050	ATGGCTTCAGTTATAGCCACTGGGAT	ATTTATTCATACCAACTTCCAGCACAG	0	-
26160994	Homo sapiens	hg19	chr3	156784342	156784977	ATTTGCCTGCCGAGATGCCGGGGCCTTCCG	TTTCTGCCCTGATGCACAGGTACTGATG	0	-
26160994	Homo sapiens	hg19	chr3	156784342	156784977	AGACCTTCTCATCTCAGCAGCTGCAT	AGCTCCCTGACATGACAGAGTGTAAT	0	+
26160994	Homo sapiens	hg19	chr3	156784342	156784977	GCAAAAAGTAACAACAACAGCTGATTTGAG	TGGCCATGATAGACTCACACTACAGG	0	-
26160995	Homo sapiens	hg19	chr3	156788340	156788610	GCTCCAAAGAAGACATTACCAGTGATA	AGGACCTGATTTTTATACATTTGCCTT	0	-
26160997	Homo sapiens	hg19	chr3	156793876	156794126	GCTGACAGATGTTTCTGCTAAGTGGAT	GAACAGTGTATGGCCATGGTTAGTTTT	0	-
26161003	Homo sapiens	hg19	chr3	156839796	156840801	GTGTGCTGTGAGTCAGTTGTTACTAATAAA	GAAATATCTGATGGTGGTTGGGGGAAA	0	-
26161003	Homo sapiens	hg19	chr3	156839796	156840801	AAACAAGGCTCTGCCCCTCTCAAGAGTA	GTGTCTGCCAGTTCTCAAGAGAGCTGTA	0	+
26161003	Homo sapiens	hg19	chr3	156839796	156840801	CAGGACAAAATGGACTAAGACAACAGTG	CGTTGAAAAATGAGTTCAGCTCATGACA	0	-
26161003	Homo sapiens	hg19	chr3	156839796	156840801	TGAGAAAACAGGCTCAGAAGGGCTAA	ATGTTTAAACCATAGCAACTTATTAAGTGG	0	+
26161008	Homo sapiens	hg19	chr3	156874680	156875350	ATTACAAGTTTACTCAAGCACGTAACT	GGTTAGGTAAAGCATATCACTTGTCTTAAT	0	-
26161008	Homo sapiens	hg19	chr3	156874680	156875350	TCTCTATGTACCACTCCACATCACCCA	AAAATTCCACAGAAGATAATCATGTGATT	0	+
26161008	Homo sapiens	hg19	chr3	156874680	156875350	GTCAAAAAGTCTGCAACAGTTTTCCTA	CGTTGATGTTAGAATAGGTCTTAACTGTAA	0	-
26164628	Homo sapiens	hg19	chr3	156806205	156808077	AGGCAGGCGCTTCATTGCAGCT	AATGGCTTCTGCAAGGTTTGGGCCTG	0	-
26164628	Homo sapiens	hg19	chr3	156806205	156808077	ATGGGGGAGGGCTGCTTGCGTCCTCT	TCCCCGGCACGTCCAGCGCGCGGGCGGGAA	0	+
26164628	Homo sapiens	hg19	chr3	156806205	156808077	ATGCGCCCTCGCCCTCCATCCTCCGCC	AGGGCCCCAGAGCCCTGCCAGCCCG	0	-
26164628	Homo sapiens	hg19	chr3	156806205	156808077	GCAGCCGCGCCCTCCTGGAGCGAGGCAAT	CCAGCTCGTATTGACATGGTTTAAGC	0	+
26164628	Homo sapiens	hg19	chr3	156806205	156808077	CATTTAAATCCCACGACCCTAGCCTAT	CATCTGTAAACGGGAGGCATTATGCAA	0	-
26164628	Homo sapiens	hg19	chr3	156806205	156808077	TGATATGATGATTTCCAGAACCACACT	TTCTCCCGCCCTTCCCATGCACTCTT	0	+
26164628	Homo sapiens	hg19	chr3	156806205	156808077	GAGTCTGAAACTTGATGTCATTTTGCC	AAGCCATTTCCTCCTTTCCCTGTCAT	0	-
24773374	Homo sapiens	hg19	chr3	156870815	156870955	GGAAAAGTTGGCAGGGATGAATTCAAG	TTGGGTTCGTAAGTATTAGGACTTTTC	0	-
24773375	Homo sapiens	hg19	chr3	156869956	156870040	CTACCTGGGTTAGAAATGTACCTTGGG	GCCAGGAAAACAGAAGCAGAAATAAAG	0	-
24773380	Homo sapiens	hg19	chr3	156865576	156866388	TTGCACATTAAAATGCCCTAGCAGTAT	AGATGGTAGTTTGAGATTATTAAAATGCAA	0	-
24773380	Homo sapiens	hg19	chr3	156865576	156866388	AAATAAGATACATTTTTACAGAATTCACGC	GAGATCGTTCACGCCTGTCCCTATGAT	0	+
24773380	Homo sapiens	hg19	chr3	156865576	156866388	CTGTTATGAGCAACCACCGGAATAATCT	AAAAGCAAGCACCATGGTGGCAGTCGCTCA	0	-
